# Supplementary material for: Localized osmotic stress activates systemic responses to N limitation in Medicago truncatula–Sinorhizobium symbiotic plants
Source: Front Plant Sci. 2023 Nov 20;14:1288070. doi: 10.3389/fpls.2023.1288070 (PMC10694431; doi:10.3389/fpls.2023.1288070)
Supplement: Supplementary file 1 [file DataSheet_1.zip]

Archive with 2 entries (2 files):
- Supplementary Figures S1-10.PDF
- Supplementary Tables S1-3.XLSX
