# Supplementary material for: Localized osmotic stress activates systemic responses to N limitation in Medicago truncatula–Sinorhizobium symbiotic plants
Source: Front Plant Sci. 2023 Nov 20;14:1288070. doi: 10.3389/fpls.2023.1288070 (PMC10694431; doi:10.3389/fpls.2023.1288070)
Supplement: Supplementary file 1 [file DataSheet_1.zip › Supplementary Tables S1-3.XLSX]

## Sheet: Supplementary Table S1
Supplementary Table S1. Selection of mature nodule transcripts differentially accumulated in response to systemic PEG signaling (control, 6 hours (h), 1 day (d), 3d or 5d of PEG treatment). Plants were grown in the split-root systems described in Fig.1. Nodules belong to the roots not directly exposed to the PEG treatment. Significant variations identified by the likehood ratio test were identifi…
Gene_ID (MtA17 r5.0)		Normalized transcript accumulation levels (GLM)											likehood ratio tests														Gene_Annotation (MtA17 r5.0)		Gene ontology terms
																						Test Decision
		Control_Mean	Control_SD	6h_Mean	6h_SD	1d_Mean	1d_SD	3d_Mean	3d_SD	5d_Mean	5d_SD		[Control-6h]_logFC	[Control-6h]_FDR	[6h-1d]_logFC	[6h-1d]_FDR	[1d-3d]_logFC	[1d-3d]_FDR	[3d-5d]_logFC	[3d-5d]_FDR		[Control-6h]	[6h-1d]	[1d-3d]	[3d-5d]
MtrunA17Chr1g0165851		1.90867	1.02017	3.97416	1.11537	5.99122	0.634132	2.68648	1.80162	1.78505	0.285753		-2.32774	0.0172923	-1.88181	0.0430019	2.87356	0.00153596	1.80876	0.138309		1	1	1	0		hypothetical protein
MtrunA17Chr8g0376041		2.49807	1.45147	4.07663	0.678006	6.43621	0.380669	4.12875	1.08651	1.88767	0.80803		-1.40602	0.0147667	-2.44132	2.40238e-09	2.24345	4.36132e-08	2.63702	0.000142612		1	1	1	1		hypothetical protein
MtrunA17Chr6g0451711		2.50784	0.813367	2.61773	0.81538	3.11006	0.36547	5.20573	0.576093	4.71778	2.75934		-0.419001	0.756057	-0.203487	0.891343	-2.20252	0.0301438	-0.303102	0.82617		0	0	1	0		Putative lyase		GO:0000287;GO:0010333;GO:0008152
MtrunA17Chr7g0224561		2.65961	0.215596	3.79937	0.817377	5.40821	1.06648	5.74832	2.02576	3.50816	0.622819		-1.53115	0.117534	-1.45894	0.123222	-0.718995	0.452335	2.75364	0.0048761		0	0	0	1		Putative licodione synthase		GO:0016021;GO:0043231;GO:0005506;GO:0020037;GO:0033770;GO:0033771;GO:0009717;GO:0055114
MtrunA17Chr4g0076121		2.78056	0.576124	4.67986	0.569871	4.78599	0.528152	4.56531	0.565564	4.39278	0.559531		-2.04508	6.99091e-05	-0.100841	0.866524	0.196794	0.735901	0.206943	0.747296		1	0	0	0		hypothetical protein
MtrunA17Chr8g0392291		2.8345	0.259788	4.2026	0.708791	5.62167	0.794355	4.59988	0.205556	4.67566	0.499308		-1.56062	0.00243542	-1.4786	6.78325e-05	1.0981	0.00347663	-0.0752009	0.905063		1	1	1	0		Putative dehydrin		GO:0006950;GO:0009415
MtrunA17Chr8g0352891		2.89656	0.71034	5.18638	0.129967	4.08819	0.705429	3.16854	0.541356	4.16723	1.68563		-2.41029	0.00120804	1.14502	0.141591	0.846675	0.347623	-1.27725	0.161984		1	0	0	0
MtrunA17Chr1g0204641		2.91357	0.426688	5.84505	0.621636	3.79215	0.921326	4.36979	0.322391	3.89948	0.309898		-3.09184	1.00614e-09	2.00849	1.18563e-05	-0.499145	0.424024	0.450739	0.51249		1	1	0	0
MtrunA17Chr6g0461941		2.94721	0.544211	5.02339	0.43078	4.61819	0.0516172	4.90906	0.205908	3.47533	0.31457		-2.25877	6.3274e-07	0.454678	0.31121	-0.307422	0.526336	1.50099	0.00254275		1	0	0	1		Putative transcription factor AP2-EREBP family		GO:0005634;GO:0003677;GO:0003700;GO:0006351;GO:0006355
MtrunA17Chr5g0403351		2.95638	0.131081	4.61743	0.291051	5.51825	0.115011	5.58586	1.8268	4.34782	0.439139		-1.81247	0.0207292	-0.938833	0.234772	-0.500688	0.562598	1.64985	0.0427833		1	0	0	1		Putative premnaspirodiene oxygenase		GO:0016021;GO:0005506;GO:0016709;GO:0020037;GO:0044550;GO:0055114
MtrunA17Chr7g0239691		2.95638	0.131081	4.34333	0.545307	6.77613	0.686317	4.39298	1.0666	3.25238	0.805706		-1.59781	0.0168151	-2.37936	2.19098e-05	2.30241	3.84579e-05	1.28063	0.081839		1	1	1	0
MtrunA17Chr8g0352881		2.95713	0.646822	5.25138	0.194425	4.24372	0.479735	3.12987	0.47622	4.12846	1.65188		-2.40782	0.000595046	1.07107	0.143336	1.06505	0.194847	-1.32995	0.123217		1	0	0	0		Putative beta-glucosidase		GO:0004553;GO:0005975
MtrunA17Chr2g0304101		2.97107	0.67872	4.78888	0.523561	4.31056	0.202855	4.78875	0.695281	4.31598	0.485813		-1.93506	0.000713522	0.52639	0.39231	-0.539593	0.375174	0.534309	0.413551		1	0	0	0		Putative transcription regulator mTERF family		GO:0005739;GO:0009507;GO:0003690;GO:0006355
MtrunA17Chr8g0346101		3.00483	0.787592	5.08835	0.421398	4.41884	0.531748	4.39537	0.303225	4.28792	0.127249		-2.04498	2.84356e-05	0.630903	0.20877	0.0655166	0.926228	0.155958	0.828281		1	0	0	0		Putative ATP-synthase-associated protein		GO:0016021
MtrunA17Chr3g0137931		3.00501	0.833197	6.03999	0.609457	5.41716	0.686774	3.88264	1.34428	3.47533	0.31457		-3.29486	4.77757e-06	0.705331	0.366414	1.3845	0.060309	0.711794	0.452732		1	0	0	0		Putative rlpA-like protein, double-psi beta-barrel
MtrunA17Chr5g0430791		3.00883	0.537606	4.53681	1.11008	4.27627	0.210831	4.89676	0.406538	3.94472	0.211273		-1.82636	0.0033345	0.476831	0.497321	-0.681553	0.290093	1.05125	0.115463		1	0	0	0		hypothetical protein
MtrunA17Chr6g0461371		3.01524	0.43027	4.92179	0.66986	4.67238	0.0851186	4.92318	0.310858	4.01833	0.609245		-2.07701	9.98424e-06	0.275822	0.590753	-0.237422	0.654806	0.900269	0.0696459		1	0	0	0
MtrunA17Chr2g0286871		3.02097	0.619414	3.6296	0.463774	6.90271	0.708424	4.27797	1.24236	3.51058	1.84465		-0.561288	0.600771	-3.36956	0.000105233	2.66031	0.0024565	0.543427	0.636435		0	1	1	0		hypothetical protein		GO:0005783;GO:0009705;GO:0016021
MtrunA17Chr8g0390581		3.04968	0.667231	5.85794	0.593224	6.19437	0.239264	4.73884	0.979812	2.33015	0.298097		-3.04047	1.09159e-06	-0.207436	0.780317	1.34569	0.0243742	2.79142	0.00029734		1	0	1	1		hypothetical protein
MtrunA17Chr6g0485591		3.07774	0.149362	5.85426	0.629038	3.95493	0.918014	5.27178	0.363862	3.88523	0.686046		-2.97411	1.75484e-06	1.8472	0.00191667	-1.2416	0.0518366	1.33651	0.0530922		1	1	0	0
MtrunA17Chr4g0065791		3.08204	0.576551	4.11261	0.324846	4.5232	0.723508	5.77149	0.262631	5.02907	1.09548		-1.02353	0.156075	-0.479178	0.53879	-1.22906	0.04975	0.58695	0.425211		0	0	1	0		Putative alpha/Beta hydrolase		GO:0016787
MtrunA17Chr1g0176641		3.12491	1.34891	4.22081	0.760136	4.37974	0.507674	3.49656	1.37154	4.88864	1.2564		-0.91476	0.364345	-0.0323867	0.979983	0.744457	0.488976	-1.30445	0.194975		0	0	0	0		hypothetical protein		GO:0016021
MtrunA17Chr2g0301901		3.16031	0.536731	4.63863	0.466815	4.40384	0.0896826	5.69507	0.602522	4.31796	0.845028		-1.48372	0.00365944	0.242422	0.685652	-1.35916	0.0017413	1.389	0.0042796		1	0	1	1		Putative cucumisin
MtrunA17Chr1g0146221		3.16706	0.783397	4.40635	0.469539	6.03473	0.338491	4.3347	0.696344	3.45414	0.232166		-1.35904	0.0175902	-1.60187	0.000760237	1.69414	0.000427013	1.01279	0.118417		1	1	1	0		Putative regulator of chromosome condensation 1/beta-lactamase-inhibitor protein II
MtrunA17Chr7g0235111		3.17588	0.368991	6.2136	0.831095	3.75897	0.34789	4.63782	0.451502	3.88588	0.438016		-3.29808	5.99884e-09	2.62776	6.71243e-07	-0.919039	0.149771	0.772216	0.267398		1	1	0	0		hypothetical protein
MtrunA17Chr7g0267891		3.17787	0.67223	5.31566	0.759428	3.45205	1.08361	4.61638	0.559328	3.44479	0.872401		-2.50242	0.000338181	2.07629	0.00326315	-1.09956	0.148814	1.16677	0.155582		1	1	0	0
MtrunA17Chr7g0260701		3.19804	0.831232	4.52926	0.258856	4.7259	0.927014	4.50663	0.311303	4.17501	0.146097		-1.34791	0.0189857	-0.282766	0.666635	0.356233	0.57558	0.337722	0.642824		1	0	0	0		Putative photosystem II PsbW, class 2		GO:0009507;GO:0009523;GO:0016021;GO:0015979
MtrunA17Chr7g0243621		3.20519	0.508474	5.36694	0.58006	3.93373	0.755252	5.05201	0.598256	3.23908	0.805794		-2.31944	0.000157571	1.43688	0.02111	-1.07395	0.0988506	1.84085	0.00955927		1	1	0	1		hypothetical protein
MtrunA17Chr6g0463861		3.2277	0.755454	3.71306	0.647353	4.20631	0.409412	4.57865	0.0905815	4.53352	0.826167		-0.485577	0.493325	-0.447998	0.536149	-0.344623	0.625184	-0.0782938	0.926127		0	0	0	0		Putative UDP-glucuronosyl/UDP-glucosyltransferase		GO:0016758;GO:0008152
MtrunA17Chr4g0067731		3.23132	0.197985	5.77461	0.778605	4.33295	0.226042	4.87236	0.522372	4.17192	0.374914		-2.73363	4.78366e-08	1.56055	0.000815584	-0.585498	0.301043	0.672715	0.262328		1	1	0	0		hypothetical protein
MtrunA17Chr2g0304591		3.24556	0.55774	4.99862	0.621742	5.82295	0.648526	2.38019	0.95518	3.94205	1.01997		-1.99374	0.00437655	-0.802564	0.282754	3.56292	9.79052e-07	-1.66987	0.0611959		1	0	1	0		hypothetical protein
MtrunA17Chr5g0442291		3.27632	1.21028	6.26568	0.751754	5.47695	0.448129	4.87146	1.09033	4.56312	1.1411		-3.03847	0.000179617	0.837021	0.349101	0.298065	0.775268	0.510487	0.640184		1	0	0	0		Putative proteinase inhibitor I13, potato inhibitor I		GO:0004867;GO:0008233;GO:0006508;GO:0009611;GO:0010951
MtrunA17Chr3g0113301		3.28905	0.759717	4.88126	0.264143	3.65702	0.782566	4.87947	0.709825	4.57927	0.414969		-1.56704	0.00748908	1.15863	0.0558787	-1.29204	0.0306629	0.388221	0.590566		1	0	1	0
MtrunA17Chr1g0167921		3.30373	0.101823	4.49958	0.797514	3.92535	0.712298	4.3405	0.488025	4.36111	0.34287		-1.36097	0.011751	0.619706	0.284522	-0.43139	0.4921	0.00927664	0.991898		1	0	0	0		Putative deacetoxyvindoline 4-hydroxylase
MtrunA17Chr3g0141081		3.30813	1.47054	5.08066	0.444562	5.46817	0.250937	4.47582	0.37256	5.648	0.143611		-1.49039	0.00363189	-0.399514	0.478439	1.0226	0.0434483	-1.17811	0.0294957		1	0	1	1		hypothetical protein		GO:0016021
MtrunA17Chr8g0389751		3.31864	0.274008	5.5706	1.00965	6.76651	0.626561	4.08316	1.59038	4.7645	0.209391		-2.56862	0.00105167	-0.990281	0.243862	2.33172	0.00234342	-0.254977	0.823892		1	0	1	0		hypothetical protein
MtrunA17Chr8g0344711		3.31987	0.752885	5.13234	0.827098	6.49672	0.393757	4.66292	0.156267	3.81391	0.908927		-1.89538	0.00337954	-1.30824	0.0337778	1.89985	0.00147521	0.763011	0.327344		1	1	1	0		Putative dormancy/auxin associated protein
MtrunA17Chr7g0251721		3.33936	0.497055	6.42509	0.996342	3.99779	0.87143	4.9916	0.295876	4.20663	0.426336		-3.21351	5.83718e-08	2.43995	1.19557e-05	-0.888675	0.177053	0.685995	0.34793		1	1	0	0
MtrunA17Chr5g0445481		3.3397	1.0441	4.64293	0.687535	3.64158	0.299268	4.79537	0.150321	3.9624	0.536599		-1.28805	0.0405554	1.11579	0.0814254	-1.18198	0.0588479	0.823675	0.234094		1	0	0	0		hypothetical protein		GO:0016021
MtrunA17Chr7g0240631		3.35202	0.44666	4.63433	0.312989	5.28615	0.623593	5.23878	0.0939713	3.78963	0.420521		-1.33111	0.00708105	-0.708745	0.128827	0.118117	0.837448	1.48159	0.00368854		1	0	0	1		Putative glutathione transferase		GO:0005737;GO:0004364;GO:0006749;GO:0009407
MtrunA17Chr2g0285801		3.3538	0.324286	4.22312	0.618922	5.02343	0.664333	4.14215	0.457684	4.7587	0.430294		-0.972175	0.108459	-0.887878	0.113328	0.986246	0.0755978	-0.641146	0.315711		0	0	0	0		hypothetical protein		GO:0016021
MtrunA17Chr1g0153331		3.36373	0.39525	5.82782	0.199514	4.087	1.16059	5.61927	0.360331	4.03236	0.348357		-2.52586	3.07363e-06	1.56503	0.00279767	-1.38789	0.0101281	1.65982	0.00572281		1	1	1	1		hypothetical protein		GO:0016020
MtrunA17Chr6g0467241		3.36534	0.814505	4.62006	0.164092	4.64809	0.122312	3.70966	0.39684	5.19775	0.38262		-1.17406	0.0141852	-0.0177528	0.97692	0.927957	0.0631993	-1.54345	0.00218658		1	0	0	1		hypothetical protein
MtrunA17Chr8g0349921		3.39024	0.300762	4.49059	0.527601	3.89375	0.916129	4.63864	0.585035	4.30228	0.373048		-1.26735	0.0295086	0.565004	0.38141	-0.690108	0.259197	0.40008	0.573486		1	0	0	0		Putative transcription regulator Homeodomain-LIKE family		GO:0003677
MtrunA17Chr1g0166531		3.39076	0.494241	5.02627	0.227338	4.45252	0.189757	4.6719	0.359719	3.4975	0.224837		-1.73298	4.06937e-05	0.597923	0.159644	-0.262194	0.601915	1.26788	0.0116601		1	0	0	1		hypothetical protein
MtrunA17Chr4g0035261		3.39438	0.654236	4.16641	0.81885	4.72197	0.359502	4.62087	0.13505	3.747	1.91249		-0.756092	0.426665	-0.61158	0.540525	0.190934	0.865093	0.403599	0.726085		0	0	0	0		hypothetical protein
MtrunA17Chr2g0306581		3.40274	0.311969	4.7279	0.787591	4.43166	0.228594	4.93304	0.379457	3.9948	0.242718		-1.47757	0.00225987	0.396117	0.462068	-0.552195	0.267848	0.971013	0.062659		1	0	0	0		Putative transcription factor bZIP family
MtrunA17Chr3g0104021		3.40312	0.62216	4.40099	1.16266	5.01397	0.569888	4.53177	0.392374	4.07798	0.730541		-1.06795	0.173011	-0.554657	0.519809	0.600326	0.465454	0.43554	0.651827		0	0	0	0		hypothetical protein		GO:0016021
MtrunA17Chr4g0051481		3.4057	0.423228	4.44388	0.667774	4.22426	0.511413	4.00255	0.163687	4.19752	0.649707		-1.1366	0.0489043	0.262061	0.704204	0.274914	0.705987	-0.299436	0.698946		1	0	0	0		hypothetical protein		GO:0008233;GO:0006508
MtrunA17Chr5g0406281		3.41531	0.349417	5.9506	1.53814	6.44057	0.288882	3.7394	1.05372	3.53168	0.580895		-2.84847	0.000102826	-0.246702	0.784763	2.51975	0.000498395	0.465961	0.661365		1	0	1	0		Putative thiosulfate sulfurtransferase		GO:0004792
MtrunA17Chr5g0437631		3.42512	0.714341	4.85308	0.872998	4.67387	0.265378	5.2485	0.617876	4.17488	0.98886		-1.58619	0.0046098	0.210597	0.762022	-0.533937	0.37406	1.02179	0.0868478		1	0	0	0
MtrunA17Chr6g0458641		3.42662	0.542387	4.51179	0.936759	3.43318	0.37955	4.83473	0.753884	3.81561	1.26394		-1.19213	0.0872217	1.26655	0.0730984	-1.57028	0.0200569	0.975159	0.191167		0	0	1	0		Putative knottin, scorpion toxin		GO:0005576;GO:0016021;GO:0006952;GO:0009877
MtrunA17Chr4g0010171		3.43586	0.0693728	4.90437	0.530241	4.57681	0.433218	4.8982	0.211321	4.35568	0.394705		-1.59099	0.000268051	0.333493	0.488982	-0.28258	0.570419	0.558549	0.256901		1	0	0	0		Putative transcription factor C2H2 family		GO:0016021;GO:0008270;GO:0044267
MtrunA17Chr8g0360491		3.43587	1.22973	5.6737	0.548559	3.90301	0.478174	5.34066	0.613644	4.61681	0.416909		-2.07359	1.86437e-05	1.76155	0.000198151	-1.45245	0.00354099	0.781324	0.157162		1	1	1	0		hypothetical protein
MtrunA17Chr1g0147991		3.43603	0.290094	5.59611	1.156	4.26434	0.271432	4.68873	0.360519	3.46637	0.990799		-2.427	2.64459e-05	1.54228	0.00631656	-0.461194	0.514989	1.08462	0.119269		1	1	0	0
MtrunA17Chr1g0213871		3.47008	0.444983	4.73053	0.391594	4.46708	0.102761	4.77078	0.315938	3.4726	0.709519		-1.37024	0.00483822	0.31097	0.576962	-0.347765	0.526333	1.3314	0.0158169		1	0	0	1		hypothetical protein
MtrunA17Chr1g0213881		3.47008	0.444983	4.73053	0.391594	4.46708	0.102761	4.81167	0.338368	3.5002	0.751628		-1.37096	0.00553205	0.311545	0.584533	-0.390961	0.473804	1.33424	0.0163949		1	0	0	1		Putative transcription factor C2H2 family		GO:0008270
MtrunA17Chr8g0373791		3.48365	0.398786	4.38278	0.462792	6.60821	0.702441	4.59293	0.825826	3.52109	0.291007		-0.977605	0.0435243	-2.28137	1.07836e-11	1.9995	1.9682e-09	1.24733	0.0164896		1	1	1	1		hypothetical protein
MtrunA17Chr2g0312561		3.48641	0.241229	5.01813	0.569746	4.28548	0.325174	4.29205	0.457932	3.08145	0.267136		-1.61781	0.000357898	0.788461	0.0897766	-0.00121391	0.998824	1.28951	0.0310878		1	0	0	1		Putative protein kinase RLK-Pelle-DLSV family		GO:0005886;GO:0004674;GO:0004714;GO:0004715;GO:0005524;GO:0018108
MtrunA17Chr4g0043201		3.48737	0.776911	4.80471	1.47139	4.08825	0.709996	4.99684	0.136008	4.82847	0.358384		-1.51067	0.0343098	0.928537	0.22944	-0.838552	0.271996	0.189973	0.846747		1	0	0	0		hypothetical protein		GO:0016021
MtrunA17Chr2g0321451		3.49122	0.635611	5.41325	0.948361	4.01416	0.874229	4.96792	0.347662	4.08585	0.372768		-1.97083	0.00150773	1.45465	0.0183511	-0.967206	0.14966	0.98227	0.170286		1	1	0	0
MtrunA17Chr2g0314751		3.49789	0.0811975	5.01213	0.384522	4.01427	0.337552	4.59895	0.278235	3.81826	0.242306		-1.59117	4.97506e-05	1.02973	0.00664228	-0.59599	0.173386	0.795706	0.092292		1	1	0	0
MtrunA17Chr5g0429931		3.50924	0.345729	4.96868	0.265468	4.83985	0.517237	3.92845	0.833889	3.43351	0.670354		-1.50319	0.00682513	0.0622489	0.933699	0.864105	0.149592	0.572922	0.448722		1	0	0	0		Putative transcription factor B3-Domain family		GO:0005634;GO:0003677;GO:0006351;GO:0006355
MtrunA17Chr1g0163611		3.51061	0.7095	5.12088	0.94321	5.54669	0.490266	6.07501	2.15106	4.15531	1.26414		-1.96696	0.0463902	-0.0483288	0.971351	-1.09433	0.293389	2.3592	0.0254121		1	0	0	1		Putative methyltransferase		GO:0005829;GO:0030755;GO:0046983;GO:0047763;GO:0019438;GO:0032259
MtrunA17Chr2g0282181		3.51621	1.03772	4.93591	0.471504	4.83473	0.194266	4.41871	0.852284	4.40204	0.490079		-1.38825	0.00590338	0.138215	0.82886	0.337469	0.573115	0.0855257	0.910838		1	0	0	0		Putative 2-carboxy-D-arabinitol-1-phosphatase		GO:0005829;GO:0004619;GO:0016791;GO:0016311
MtrunA17Chr5g0403981		3.51643	0.202136	4.52912	0.534967	4.21534	0.343284	4.85916	0.509923	3.84398	1.00335		-1.12832	0.0143491	0.327707	0.52962	-0.696588	0.112706	0.976216	0.039251		1	0	0	1		hypothetical protein
MtrunA17Chr6g0472951		3.51817	0.375189	5.27205	0.804498	4.13045	0.386984	5.1341	1.06552	4.53559	0.620131		-1.89905	0.00285336	1.21871	0.0644472	-1.23784	0.0599434	0.718738	0.340623		1	0	0	0		hypothetical protein
MtrunA17Chr7g0222181		3.52339	0.733342	3.76941	1.29402	6.37121	0.309683	3.9751	1.06771	3.38497	0.985892		-0.512773	0.570154	-2.35182	0.00116381	2.27291	0.00171664	0.565158	0.586891		0	1	1	0		hypothetical protein		GO:0016021
MtrunA17Chr4g0030931		3.52786	0.212114	5.80303	0.858859	5.00335	0.496226	5.14819	0.746808	4.8097	0.316487		-2.48095	2.05761e-05	0.858034	0.160746	-0.19009	0.806422	0.428879	0.564339		1	0	0	0		hypothetical protein		GO:0016021
MtrunA17Chr3g0104891		3.53539	0.432023	5.60496	0.891425	4.59437	0.157434	5.52483	0.34831	4.22293	0.214784		-2.23231	9.29167e-07	1.13093	0.00910101	-0.969473	0.0299302	1.35608	0.00635169		1	1	1	1		hypothetical protein
MtrunA17Chr7g0231221		3.5367	0.819545	6.68988	0.36335	5.25448	0.525625	7.0151	0.648623	5.1047	0.743674		-3.13406	6.13413e-07	1.43003	0.0210236	-1.84515	0.00234946	1.94012	0.00445039		1	1	1	1		Putative expansin/Lol pI		GO:0005576;GO:0016021;GO:0016787;GO:0019953
MtrunA17Chr8g0358341		3.53985	0.112263	5.63732	0.656503	3.56894	0.279627	4.76374	0.173971	3.57995	0.421286		-2.26743	3.70579e-07	2.2138	1.9286e-07	-1.26978	0.0106699	1.19308	0.0299692		1	1	1	1		hypothetical protein
MtrunA17Chr3g0125611		3.54057	0.615025	3.44728	1.64801	8.34019	0.365951	3.06086	2.96777	2.7024	0.620361		0.103793	0.936625	-4.89158	4.97554e-07	4.53138	5.21317e-06	1.21927	0.345242		0	1	1	0		Putative 3-methyl-2-oxobutanoate dehydrogenase (2-methylpropanoyl-transferring)		GO:0003863;GO:0055114
MtrunA17Chr3g0119331		3.54361	0.425826	5.75433	0.570526	3.62547	0.895638	5.56993	0.556322	4.23238	0.348656		-2.387	2.19303e-05	2.14583	0.000100165	-1.89374	0.000768703	1.41382	0.0225059		1	1	1	1
MtrunA17Chr6g0466361		3.54438	0.574413	4.6976	0.530711	5.25109	0.338673	4.4678	1.29934	3.5199	1.05806		-1.19334	0.117782	-0.557713	0.510508	0.516327	0.552573	1.06049	0.224841		0	0	0	0		hypothetical protein
MtrunA17Chr3g0118191		3.547	0.286616	5.26965	1.10185	4.12987	0.328569	4.74954	0.188778	3.60701	0.1816		-1.99529	0.00042354	1.30751	0.0236937	-0.597451	0.363634	1.2238	0.0691483		1	1	0	0
MtrunA17Chr7g0220601		3.54751	0.320239	4.60064	1.30797	4.43429	0.500513	4.97402	0.506254	3.97467	0.565155		-1.42757	0.0401865	0.425656	0.608227	-0.580527	0.44956	1.072	0.162332		1	0	0	0		hypothetical protein
MtrunA17Chr4g0032691		3.55524	0.401075	5.08918	0.778895	4.17587	0.495109	4.53398	0.221865	2.90729	0.79074		-1.67483	0.00167152	0.993528	0.0742674	-0.319307	0.645501	1.56639	0.0204836		1	0	0	1		hypothetical protein
MtrunA17Chr5g0436121		3.56263	0.190559	5.17877	0.547204	4.29397	0.569516	4.25555	0.326425	3.4485	0.778856		-1.69358	0.000694195	0.901714	0.0810836	0.0615638	0.937232	0.805638	0.216723		1	0	0	0
MtrunA17Chr1g0178701		3.58291	0.469176	4.53184	0.248116	4.80079	0.0532536	4.19619	0.11798	4.34107	0.384695		-0.966653	0.0252971	-0.274685	0.552394	0.643643	0.129756	-0.168213	0.779392		1	0	0	0		Putative PROCN domain, pre-mRNA-processing-splicing factor 8		GO:0005681;GO:0000398
MtrunA17Chr2g0293161		3.598	0.759381	5.40602	0.47476	5.68596	0.421212	4.72525	0.793329	5.0297	0.570738		-1.8581	0.000529468	-0.27339	0.668524	0.854525	0.119869	-0.17777	0.818661		1	0	0	0		Putative tetrahydroberberine oxidase		GO:0016021;GO:0016614;GO:0050660;GO:0055114
MtrunA17Chr1g0210601		3.5984	0.0278221	3.95571	0.223785	4.81601	0.115227	4.57121	0.227416	4.61189	0.362852		-0.391155	0.465635	-0.889539	0.0375317	0.257485	0.590013	-0.0922832	0.875177		0	1	0	0		hypothetical protein		GO:0016021
MtrunA17Chr8g0382091		3.60318	0.361252	4.78852	0.460734	4.57578	0.305417	4.99393	0.183996	4.14533	0.539833		-1.23517	0.0031468	0.236188	0.622351	-0.429543	0.316903	0.855862	0.0552035		1	0	0	0		hypothetical protein
MtrunA17Chr7g0214201		3.6086	0.68441	5.81141	0.734181	5.25706	0.200011	5.65795	0.353465	4.25893	0.591471		-2.29801	1.10564e-05	0.673728	0.219898	-0.412906	0.488526	1.38934	0.0162284		1	0	0	1		Putative small auxin-up RNA		GO:0016020;GO:0009733
MtrunA17Chr4g0027211		3.60948	0.242909	4.96024	0.581858	4.32236	0.306152	4.32601	0.44331	4.38225	0.338052		-1.44007	0.00173529	0.682364	0.159644	-0.0505438	0.943496	0.0125843	0.987554		1	0	0	0
MtrunA17Chr3g0130041		3.60956	0.6596	4.73856	0.792744	4.71274	0.11684	5.12083	0.249845	4.21397	0.516775		-1.16914	0.0284716	0.124401	0.854851	-0.444745	0.4365	0.929426	0.103545		1	0	0	0		hypothetical protein
MtrunA17Chr8g0339521		3.61136	0.391869	5.35081	0.983658	4.98859	0.407173	4.66257	0.28272	4.29499	0.667105		-1.91537	6.28614e-05	0.464573	0.376802	0.281113	0.640759	0.363306	0.577552		1	0	0	0
MtrunA17Chr2g0319981		3.61264	0.631141	4.27515	0.374635	7.19663	0.0755943	4.94861	0.722761	3.99653	0.589977		-0.687094	0.240099	-2.941	5.34823e-12	2.18877	2.2703e-07	1.00291	0.0833609		0	1	1	0		Putative 3Fe-4S ferredoxin, DnaJ domain, 4Fe-4S ferredoxin-type, iron-sulfur binding protein		GO:0005506;GO:0009055
MtrunA17Chr5g0406261		3.61571	0.580179	5.51968	1.3229	4.36107	0.730576	5.02501	0.501598	3.58343	0.593847		-2.15972	0.000127879	1.37597	0.0144346	-0.667934	0.291936	1.52055	0.0216295		1	1	0	1
MtrunA17Chr1g0192371		3.61595	0.289753	4.29592	0.941405	5.84184	0.527149	4.61515	0.379205	3.70364	1.0571		-0.828805	0.25013	-1.53722	0.0181179	1.29945	0.042914	0.81892	0.301156		0	1	1	0		Putative phloem protein
MtrunA17Chr7g0221791		3.62723	0.282211	4.44359	0.142362	4.02783	0.103861	4.79745	0.246349	3.93999	1.02912		-0.868361	0.105995	0.423583	0.479124	-0.794871	0.125543	0.744008	0.186954		0	0	0	0		Putative perakine reductase		GO:0016491;GO:0055114
MtrunA17Chr3g0079871		3.63874	0.626279	4.72489	0.463985	4.64256	0.353122	4.41195	0.116306	4.46071	0.25471		-1.10838	0.017324	0.147271	0.796232	0.251234	0.660892	-0.0769168	0.911577		1	0	0	0		hypothetical protein		GO:0000502;GO:0016021
MtrunA17Chr2g0317891		3.64055	0.0572596	5.33592	1.13035	4.49201	0.687974	4.56005	0.424631	3.52597	0.573913		-1.92158	0.000280921	0.993089	0.0657598	-0.0838683	0.916057	1.10923	0.0897024		1	0	0	0		hypothetical protein
MtrunA17Chr7g0216371		3.64706	0.420121	4.62297	1.35516	4.56311	0.119923	4.69108	0.16735	3.95344	0.295734		-1.28794	0.0384542	0.354424	0.62534	-0.130277	0.876282	0.719535	0.319679		1	0	0	0		hypothetical protein
MtrunA17Chr1g0164211		3.65267	0.384411	3.67719	0.632047	5.23125	0.238549	4.19487	0.406998	4.77913	0.379218		-0.116984	0.858709	-1.51729	0.000368096	1.03411	0.0150823	-0.59627	0.247809		0	1	1	0		Putative geraniol 8-hydroxylase		GO:0016021;GO:0005506;GO:0016709;GO:0020037;GO:0044550;GO:0055114
MtrunA17Chr4g0039471		3.65847	0.647415	5.46144	0.69651	3.7162	0.797015	4.67901	0.95605	3.40759	0.711826		-1.8928	0.0106299	1.73371	0.0226969	-1.01121	0.226055	1.39619	0.10668		1	1	0	0		Putative RNA helicase		GO:0003676;GO:0004386;GO:0005524
MtrunA17Chr1g0158761		3.66379	0.0848172	4.25936	0.326759	4.81296	0.357487	4.52891	0.498387	4.46203	0.630425		-0.6703	0.219193	-0.541161	0.313027	0.237771	0.688096	0.0856379	0.905098		0	0	0	0		Putative glycerophosphodiester phosphodiesterase, protein kinase RLK-Pelle-LRK10L-2 family		GO:0016021;GO:0004674;GO:0005524;GO:0030247;GO:0006468
MtrunA17Chr1g0195631		3.67316	0.612132	5.12072	0.652325	4.49632	0.133665	4.57471	0.130968	4.56412	0.299874		-1.55182	0.000277521	0.70982	0.106119	-0.10094	0.87005	0.0210187	0.975693		1	0	0	0
MtrunA17Chr4g0068821		3.67778	0.832608	6.3515	0.916288	5.22205	0.963713	4.36594	1.70325	4.22987	0.125903		-2.90007	0.000562979	1.20766	0.175206	0.606482	0.55413	0.600043	0.58742		1	0	0	0		hypothetical protein
MtrunA17Chr4g0042741		3.6782	0.301629	4.99119	0.259287	4.37874	1.15244	4.99589	0.381303	3.61399	0.211052		-1.41493	0.00785665	0.487248	0.416751	-0.474516	0.425593	1.46919	0.015718		1	0	0	1		hypothetical protein		GO:0016021
MtrunA17Chr3g0111211		3.68038	0.504432	4.35807	0.150671	4.66979	0.540148	4.93362	0.739871	4.46446	0.751741		-0.670767	0.27157	-0.331528	0.619643	-0.382637	0.546647	0.561567	0.38079		0	0	0	0		hypothetical protein
MtrunA17Chr3g0107801		3.69085	1.13862	5.53619	0.959082	4.74805	0.887596	5.4005	0.399618	4.18577	0.491929		-1.77927	0.00266487	0.776864	0.231863	-0.604412	0.371138	1.14088	0.095355		1	0	0	0		hypothetical protein
MtrunA17Chr6g0452871		3.69117	0.882443	4.98543	0.108664	3.94748	0.369443	4.43255	0.456447	4.30355	0.581493		-1.13376	0.0332912	1.00857	0.069266	-0.446435	0.498452	0.113679	0.888231		1	0	0	0		Putative CRIB domain-containing protein		GO:0016020
MtrunA17Chr8g0363571		3.69355	0.50429	4.43345	0.189547	4.30423	0.262306	4.37286	0.275888	4.25758	0.507524		-0.710436	0.143642	0.118116	0.843965	-0.0712609	0.91336	0.0821577	0.90409		0	0	0	0		Putative AMP deaminase
MtrunA17Chr2g0306821		3.69394	0.663652	4.75357	0.330271	4.01317	0.414144	5.08063	0.147855	3.97467	0.565155		-1.05613	0.0304467	0.779462	0.128485	-1.08939	0.0209866	1.08747	0.0362511		1	0	1	1
MtrunA17Chr1g0181321		3.69473	0.325187	4.79969	0.405439	4.32023	0.445201	5.03849	0.138019	3.649	0.484476		-1.15892	0.0082769	0.492989	0.302913	-0.696685	0.112075	1.38146	0.00471014		1	0	0	1		hypothetical protein
MtrunA17Chr4g0005511		3.69952	0.140583	5.75276	0.801726	3.49059	0.943472	3.77118	1.02499	3.21779	0.483508		-2.19525	0.00091109	2.22138	0.000826635	-0.411603	0.659506	0.767049	0.404066		1	1	0	0
MtrunA17Chr3g0137641		3.70024	0.866667	4.37605	0.522543	4.75191	0.136384	4.9041	0.287589	3.79153	0.524656		-0.634399	0.26246	-0.354489	0.557438	-0.151633	0.81597	1.1371	0.0459818		0	0	0	1		hypothetical protein		GO:0016021
MtrunA17Chr1g0173641		3.70186	0.397864	5.84221	0.621496	5.30862	0.414137	5.80933	0.19409	5.23567	0.28535		-2.22647	1.25672e-06	0.556208	0.258503	-0.474275	0.33877	0.583995	0.25921		1	0	0	0		hypothetical protein
MtrunA17Chr3g0123581		3.70186	0.397864	4.15153	0.96858	4.95175	0.389504	4.30414	0.360744	4.22921	0.468386		-0.548871	0.364342	-0.747619	0.184036	0.6461	0.253274	0.138171	0.860958		0	0	0	0		Putative transcription factor C2H2 family		GO:0016021;GO:0003824;GO:0008270
MtrunA17Chr4g0058691		3.70186	0.397864	4.63916	0.434197	3.51812	0.178869	4.44378	0.588109	4.33411	0.765437		-0.952374	0.0973251	1.20984	0.0394695	-1.03937	0.0867654	0.0803482	0.923215		0	1	0	0		[TAR]_Putative transaminase		GO:0008483;GO:0047654
MtrunA17Chr1g0205181		3.70352	0.297473	5.67254	0.309947	4.12589	0.853026	4.49335	0.408897	4.88222	0.509677		-2.00884	3.86177e-05	1.45639	0.00229157	-0.254697	0.706805	-0.452738	0.477169		1	1	0	0		Putative plant lipid transfer protein/Par allergen		GO:0008289;GO:0006869
MtrunA17Chr1g0186141		3.70369	0.514154	4.67485	0.346363	4.93875	0.143321	4.8308	0.151221	4.19722	0.256131		-0.962249	0.017493	-0.265661	0.540127	0.0916677	0.851577	0.675664	0.120631		1	0	0	0
MtrunA17Chr1g0198931		3.70594	0.037797	3.89922	1.12259	5.00728	0.292972	3.75681	0.67795	4.70232	0.224869		-0.411072	0.533974	-0.961817	0.0883334	1.17997	0.0335319	-0.85969	0.174858		0	0	1	0		Putative pleiotropic drug resistance protein PDR/CDR		GO:0005886;GO:0016021;GO:0005524;GO:0042626;GO:0055085
MtrunA17Chr6g0472231		3.70775	0.377288	4.7848	0.496452	4.71442	0.390991	5.00904	0.380845	4.28226	0.32507		-1.19625	0.0115112	0.113554	0.84978	-0.308085	0.562456	0.781562	0.12743		1	0	0	0		hypothetical protein
MtrunA17Chr5g0434911		3.71045	0.851215	4.16785	0.773061	4.35213	0.166336	4.37957	0.893201	3.87931	0.107211		-0.470738	0.52794	-0.0695153	0.938764	-0.183614	0.832404	0.690954	0.37823		0	0	0	0		Putative transcription factor MYB-HB-like family		GO:0003677
MtrunA17Chr5g0417001		3.71146	0.670804	4.17601	0.466899	4.29828	0.634463	4.68589	0.26194	4.77767	0.24664		-0.327839	0.60703	-0.205005	0.763953	-0.322544	0.609515	-0.0832065	0.911447		0	0	0	0		[FEZ]_Putative transcription factor NAM family		GO:0005634;GO:0003677;GO:0006351;GO:0006355
MtrunA17Chr2g0282501		3.71684	0.0952666	4.9651	0.502498	5.04483	0.380552	4.79171	0.571475	4.62684	0.128654		-1.32918	0.00478924	-0.0987344	0.867994	0.211575	0.711574	0.260819	0.670755		1	0	0	0		hypothetical protein
MtrunA17Chr5g0426611		3.71752	0.591689	3.98352	0.837011	4.7479	0.0455108	4.44063	0.309059	3.41664	0.457393		-0.350714	0.557273	-0.68479	0.200358	0.328342	0.570419	1.04725	0.0796799		0	0	0	0		hypothetical protein
MtrunA17Chr1g0209011		3.72044	0.749671	4.78766	0.574627	4.0368	0.0759528	4.93545	0.186273	4.42029	0.85908		-1.05043	0.0813437	0.836716	0.185642	-0.934666	0.125177	0.423559	0.561351		0	0	0	0
MtrunA17Chr1g0209751		3.7249	0.139454	4.76801	0.419351	4.288	0.561402	4.40425	0.582481	3.85011	0.604388		-1.11485	0.0258049	0.478395	0.386213	-0.225682	0.724262	0.684574	0.253829		1	0	0	0
MtrunA17Chr6g0456611		3.72726	0.372613	3.8179	0.667755	3.62891	1.13154	4.6235	0.530357	4.52917	0.287593		-0.238907	0.762417	0.0583161	0.949722	-0.785709	0.241191	0.0979728	0.912251		0	0	0	0		Putative glucan endo-1,3-beta-D-glucosidase		GO:0009986;GO:0042973;GO:0052861;GO:0052862;GO:0006076
MtrunA17Chr2g0298091		3.73214	0.369545	3.99556	0.76947	4.20475	0.491624	4.1666	1.92741	4.32045	0.894828		-0.312484	0.750702	-0.336248	0.743539	-0.366214	0.72507	0.330705	0.759951		0	0	0	0		Putative transferase		GO:0016747
MtrunA17Chr4g0007991		3.73903	0.633406	5.02584	1.29233	4.48719	0.585331	4.86468	0.467854	3.85214	0.267901		-1.44735	0.014885	0.729312	0.250115	-0.37661	0.595579	1.02709	0.13193		1	0	0	0
MtrunA17Chr8g0364561		3.74162	0.679551	5.10617	0.43394	4.38431	0.0676771	4.65294	0.210312	4.22553	0.361365		-1.43378	0.00184372	0.799735	0.0925775	-0.304376	0.598247	0.436901	0.462873		1	0	0	0		hypothetical protein
MtrunA17Chr7g0261741		3.74399	0.377198	5.065	0.75957	4.0378	0.467221	4.67034	0.331285	4.06279	0.271537		-1.46192	0.00254661	1.09639	0.0265121	-0.613468	0.269108	0.648197	0.274471		1	1	0	0		hypothetical protein
MtrunA17Chr5g0436381		3.74854	0.241536	4.65447	0.223661	4.48379	0.319931	4.36587	0.254875	3.59694	0.29349		-0.979115	0.0246051	0.181723	0.725393	0.140639	0.803891	0.801224	0.132614		1	0	0	0		Putative adenylosuccinate lyase		GO:0004018;GO:0070626;GO:0006189;GO:0044208;GO:0051262
MtrunA17Chr2g0308031		3.74901	0.150756	4.75272	0.140232	4.49446	0.383057	3.97057	0.546907	4.35457	0.287766		-1.05134	0.0203093	0.238122	0.653745	0.506231	0.330295	-0.330395	0.592994		1	0	0	0		Putative post-transcriptional gene silencing PAZ-Argonaute family		GO:0003743;GO:0006413
MtrunA17Chr3g0139361		3.75496	0.933015	4.28818	0.258173	4.24601	0.304276	4.33223	0.745849	4.46802	0.379969		-0.413304	0.514942	0.0237246	0.975272	-0.112819	0.885313	-0.0988396	0.903769		0	0	0	0		Putative tetratricopeptide-like helical domain-containing protein		GO:0005739;GO:0008568;GO:0080156
MtrunA17Chr7g0221541		3.75606	0.567239	4.98389	0.750953	4.14685	0.375845	4.25511	0.714674	4.65295	0.470026		-1.3007	0.0217523	0.932694	0.110802	-0.245715	0.743895	-0.323291	0.669301		1	0	0	0		hypothetical protein
MtrunA17Chr7g0219171		3.76079	0.290687	4.90839	0.504844	4.61365	0.113771	5.04092	0.657976	4.35568	0.394705		-1.22058	0.00756266	0.315046	0.552297	-0.511055	0.28564	0.783867	0.115502		1	0	0	0		[D7OMT]_Isoflavone 7-O-methyltransferase		GO:0008171;GO:0046983;GO:0032259
MtrunA17Chr6g0460651		3.76709	0.38427	5.09258	0.848091	5.96403	0.796353	4.87385	0.963489	4.7771	0.562066		-1.58461	0.0220149	-0.734966	0.332035	1.06558	0.12231	0.145752	0.885145		1	0	0	0		hypothetical protein
MtrunA17Chr4g0036311		3.76935	0.352409	4.81067	0.225036	4.36108	0.0591411	4.8156	0.0817718	4.16462	0.358694		-1.04437	0.00831421	0.4607	0.279675	-0.465326	0.270133	0.666787	0.134456		1	0	0	0		Putative methylecgonone reductase
MtrunA17Chr2g0285141		3.77123	0.749683	5.05659	0.609276	5.80724	0.376072	5.02566	0.784808	4.35446	0.802733		-1.36811	0.0332828	-0.678692	0.318453	0.67453	0.312389	0.695091	0.360498		1	0	0	0		Putative senescence regulator S40
MtrunA17Chr6g0476511		3.77227	0.349088	3.89816	0.625184	5.38014	0.209967	5.24571	0.214239	4.84965	0.483		-0.212848	0.722652	-1.43628	0.000576996	0.152872	0.765592	0.371168	0.461943		0	1	0	0		Putative S-adenosyl-L-methionine-dependent methyltransferase
MtrunA17Chr7g0261761		3.77493	0.154455	5.54951	0.678091	4.58247	0.297253	5.14194	0.255422	4.2497	0.57797		-1.92314	1.66914e-07	1.04819	0.00245684	-0.581284	0.144048	0.885846	0.0384386		1	1	0	1
MtrunA17Chr3g0135591		3.77797	0.533506	3.52626	1.00691	4.65467	0.270709	4.65773	0.609916	4.21826	0.544208		0.0730175	0.936063	-0.917216	0.190223	-0.0542258	0.954162	0.47232	0.554368		0	0	0	0		hypothetical protein		GO:0016021
MtrunA17Chr3g0137311		3.77988	0.307874	4.68893	0.134581	4.8376	0.421479	4.52145	0.282916	4.48406	0.350184		-0.912197	0.0389464	-0.175202	0.732006	0.323988	0.502877	0.00372421	0.996705		1	0	0	0		[MtFLOT4d]_Putative Band 7 domain, Flotillin family
MtrunA17Chr5g0426211		3.78032	0.829026	4.18141	0.17648	4.16024	0.583601	4.83102	0.400728	4.51976	0.210725		-0.246332	0.70652	-0.0243611	0.974426	-0.687236	0.220866	0.330957	0.619782		0	0	0	0		hypothetical protein
MtrunA17Chr2g0320441		3.78352	1.87641	4.45935	1.5534	6.22463	0.524804	5.50173	0.794997	5.3898	0.180383		-0.642524	0.510491	-1.42835	0.0986687	0.695519	0.455989	0.0877943	0.943065		0	0	0	0
MtrunA17Chr1g0205091		3.78997	0.310553	5.06552	0.370062	7.94165	0.31952	5.09648	1.22195	3.93373	0.974599		-1.39447	0.0195507	-2.82949	2.79643e-08	2.64221	2.92658e-07	1.31126	0.0461841		1	1	1	1
MtrunA17Chr6g0454011		3.79436	0.251414	3.97552	0.390698	4.84841	0.0804476	3.60223	0.319616	4.43378	0.369858		-0.246399	0.650929	-0.874484	0.0368373	1.28307	0.0026235	-0.877288	0.0846845		0	1	1	0		hypothetical protein
MtrunA17Chr8g0349941		3.79575	0.472606	4.85183	1.35156	5.34006	0.148275	5.29936	1.22789	5.11154	0.52018		-1.4075	0.107015	-0.119696	0.916367	-0.286189	0.788811	0.471239	0.667976		0	0	0	0		hypothetical protein
MtrunA17Chr5g0446491		3.79693	0.789066	5.14528	0.964968	6.23653	0.313272	4.97706	0.817199	4.18201	0.386498		-1.55488	0.0220017	-0.876045	0.209092	1.17412	0.0743506	0.893083	0.255464		1	0	0	0		[MtNF-YB17]_Putative transcription factor Hap3/NF-YB family		GO:0005634;GO:0043565;GO:0046982;GO:0006355
MtrunA17Chr5g0425931		3.80313	1.06756	5.04557	0.965637	4.51241	0.260031	5.35042	0.653737	4.04795	0.467797		-1.18242	0.0927008	0.696753	0.360843	-0.940961	0.189426	1.40888	0.0608278		0	0	0	0
MtrunA17Chr2g0291671		3.80581	0.0543657	4.646	0.718901	4.16603	0.320641	4.92432	0.0352731	4.1423	0.291879		-0.969567	0.029877	0.558745	0.242886	-0.776159	0.0780658	0.799284	0.0949795		1	0	0	0		hypothetical protein
MtrunA17Chr6g0470821		3.80799	0.350436	4.25236	0.575172	3.29551	0.145662	4.73155	0.225217	4.41789	0.577371		-0.533202	0.31848	1.12529	0.0368772	-1.53044	0.00213884	0.294181	0.629406		0	1	1	0		Putative spleen exonuclease		GO:0003677;GO:0008821;GO:0006281;GO:0090305
MtrunA17Chr3g0136281		3.80865	0.406592	4.50617	0.369296	4.57527	0.478321	4.733	0.582975	4.50321	0.223857		-0.705538	0.166274	-0.124997	0.840559	-0.191878	0.746769	0.331453	0.577071		0	0	0	0		hypothetical protein		GO:0016020;GO:0051087
MtrunA17Chr1g0174981		3.81046	0.506689	5.50528	0.643398	4.77577	0.332788	4.53338	0.547219	4.3716	0.912847		-1.71174	0.0032954	0.786431	0.214263	0.173927	0.832254	0.108635	0.905187		1	0	0	0
MtrunA17Chr5g0422281		3.81299	0.627418	5.29693	0.728354	4.31887	0.440686	4.38842	0.104347	3.68224	1.05921		-1.67453	0.00849469	1.15883	0.0809197	-0.0589908	0.953356	0.533825	0.532709		1	0	0	0		hypothetical protein
MtrunA17Chr8g0346221		3.81337	0.234814	4.8665	0.655109	4.83368	0.171996	4.61181	0.194951	4.37378	0.355256		-1.20015	0.00617845	0.0803324	0.887554	0.263638	0.617618	0.246332	0.682404		1	0	0	0
MtrunA17Chr4g0062581		3.81629	0.131977	4.65573	0.050381	4.48448	0.269212	4.82279	0.0794968	4.42419	0.0360075		-0.892198	0.0247777	0.164627	0.725045	-0.341092	0.409956	0.421224	0.33569		1	0	0	0		hypothetical protein		GO:0016020
MtrunA17Chr1g0162971		3.81824	0.780433	4.28351	0.624718	4.42152	0.388162	4.4913	0.43572	4.58852	0.508831		-0.431685	0.460845	-0.0918129	0.896117	-0.0724453	0.921844	-0.13379	0.854642		0	0	0	0		Putative transcription factor C2H2 family		GO:0003676;GO:0046872
MtrunA17Chr6g0476951		3.81988	0.458584	6.92002	0.616928	7.16642	0.596983	5.21712	3.05947	4.14422	1.41564		-3.31584	0.00446079	-0.190551	0.900525	0.554848	0.71819	2.35086	0.0962303		1	0	0	0		Putative proteinase inhibitor I3, Kunitz legume		GO:0004866;GO:0010951
MtrunA17Chr2g0310491		3.82245	0.527678	1.93942	0.824845	4.83636	0.288649	4.20162	0.80951	3.84729	1.10231		2.18511	0.00428098	-3.11335	8.21764e-06	0.608067	0.371133	0.254768	0.76972		1	1	0	0		putative transposase, Ptta/En/Spm, plant
MtrunA17Chr7g0218271		3.82293	0.581106	5.54992	0.289092	3.89615	0.856512	5.2192	0.203012	4.24623	0.327337		-1.75183	3.07683e-05	1.55411	0.000172309	-1.21862	0.00567495	1.01241	0.0375478		1	1	1	1		[ChOMT1]_Putative methyltransferase		GO:0005829;GO:0030751;GO:0033802;GO:0046983;GO:0019438;GO:0032259
MtrunA17Chr3g0115661		3.82508	0.61522	4.94056	0.373201	3.93594	0.619805	4.68792	0.227074	2.79482	1.13115		-1.12487	0.0503987	0.98128	0.101518	-0.689845	0.282162	1.71848	0.0118576		0	0	0	1		Putative trehalose-phosphatase		GO:0016021;GO:0004805;GO:0005992;GO:0016311
MtrunA17Chr5g0436661		3.8251	0.791012	5.5191	0.570131	5.0334	0.453882	4.94204	0.413106	5.11318	0.437943		-1.64839	7.89994e-06	0.5132	0.180048	0.0702583	0.896057	-0.155077	0.76717		1	0	0	0		[MtWOX5]_Putative transcription factor Homobox-WOX family		GO:0005634;GO:0003677
MtrunA17Chr3g0134101		3.82643	0.555695	5.11525	0.100266	4.22074	0.123256	5.43954	0.581502	4.60326	0.544869		-1.30244	0.00807455	0.926483	0.0700924	-1.3472	0.0044504	0.879935	0.0944875		1	0	1	0		Putative transferase		GO:0047172
MtrunA17Chr6g0471531		3.83116	0.474671	4.16368	0.566837	4.33354	0.527793	4.14129	0.401727	4.89945	0.0970443		-0.365423	0.530064	-0.147908	0.821346	0.191596	0.7688	-0.748996	0.167201		0	0	0	0		Putative tetratricopeptide-like helical domain-containing protein
MtrunA17Chr1g0157421		3.83547	0.531799	4.75303	0.230925	4.49183	0.197289	3.83827	0.185544	4.41561	0.619172		-0.83638	0.0882526	0.275	0.629819	0.664878	0.229704	-0.674868	0.254774		0	0	0	0		Putative pentatricopeptide
MtrunA17Chr2g0304311		3.83634	0.179574	4.57809	0.473869	3.99677	0.494292	4.75394	0.177973	4.44887	0.614172		-0.809663	0.0935773	0.56282	0.279332	-0.721565	0.13777	0.273729	0.642869		0	0	0	0		hypothetical protein
MtrunA17Chr5g0410991		3.8397	0.519912	6.4034	1.07791	5.26823	0.966402	5.58109	0.287203	4.48367	0.969822		-2.72701	1.32051e-09	1.1818	0.00597433	-0.293088	0.597304	1.07317	0.0386169		1	1	0	1
MtrunA17Chr7g0226601		3.8406	0.942952	4.70632	0.497816	4.12765	0.0967611	4.35232	0.558331	4.5965	0.182398		-0.680817	0.226598	0.596458	0.324058	-0.23652	0.74138	-0.256605	0.726938		0	0	0	0
MtrunA17Chr6g0461361		3.84478	0.189151	4.32027	0.90422	4.57343	0.20938	4.71182	0.268174	4.03079	0.143206		-0.643142	0.205599	-0.159021	0.789018	-0.118872	0.84686	0.70663	0.187602		0	0	0	0
MtrunA17Chr2g0293701		3.84601	0.331389	3.67605	0.946523	5.64036	0.608925	5.15731	0.418793	3.2539	1.45599		-0.0523023	0.960203	-1.85548	0.0114337	0.5125	0.543618	1.62199	0.046658		0	1	0	1		hypothetical protein
MtrunA17Chr1g0177511		3.84667	0.390226	4.83229	0.23346	4.48136	0.31406	4.7754	0.196364	4.13755	0.64567		-1.01116	0.0185362	0.37121	0.439451	-0.335402	0.49402	0.623279	0.203011		1	0	0	0		Putative photosystem II		GO:0009523;GO:0009535;GO:0016021;GO:0005506;GO:0010242;GO:0016168;GO:0045156;GO:0009635;GO:0009772;GO:0018298
MtrunA17Chr3g0095481		3.84765	0.321664	4.70785	0.340663	4.53624	0.196446	4.10643	0.947278	3.75787	0.450754		-0.932884	0.070466	0.17479	0.78218	0.284869	0.652439	0.50618	0.441217		0	0	0	0
MtrunA17Chr5g0447821		3.8487	0.29886	5.0973	0.767166	4.30557	0.973156	4.76702	0.594236	4.36665	0.470833		-1.35717	0.0332886	0.706372	0.319034	-0.359875	0.653426	0.460891	0.573052		1	0	0	0
MtrunA17Chr1g0167501		3.85027	0.662175	5.05997	0.425391	4.71709	0.308539	4.70789	0.34989	4.31751	0.823789		-1.13662	0.0258075	0.33873	0.573043	0.0400758	0.958663	0.308962	0.653661		1	0	0	0		hypothetical protein
MtrunA17Chr7g0250111		3.85206	0.406077	4.3532	0.922452	4.51611	0.267029	4.39132	0.901927	4.29057	0.235124		-0.642761	0.288822	-0.116247	0.875894	0.0758648	0.923548	0.216776	0.780964		0	0	0	0		hypothetical protein
MtrunA17Chr2g0333231		3.86124	0.305931	4.61227	1.29872	4.62052	0.246205	4.83971	0.730147	4.54692	0.352857		-1.00463	0.124572	0.204269	0.798901	-0.328817	0.668481	0.426808	0.591259		0	0	0	0		hypothetical protein		GO:0009507;GO:0016021
MtrunA17Chr8g0377451		3.86842	0.546972	4.34599	0.784225	5.52354	0.0350551	4.43724	0.32842	3.38101	0.638516		-0.543705	0.339782	-1.11169	0.0221487	1.07294	0.0273314	1.01495	0.10041		0	1	1	0		hypothetical protein
MtrunA17Chr4g0041271		3.86945	0.612489	5.14493	0.529875	3.71486	0.422541	4.27094	0.276956	4.25998	0.346669		-1.32615	0.00587453	1.51341	0.0020397	-0.575417	0.345571	0.00334006	0.997435		1	1	0	0		Putative P-loop containing nucleoside triphosphate hydrolase		GO:0043531
MtrunA17Chr8g0365851		3.86974	0.665521	5.43847	0.535437	4.76635	0.245021	4.04892	0.314536	3.68915	0.703655		-1.61937	0.000640146	0.720509	0.14949	0.745995	0.178473	0.234918	0.762511		1	0	0	0
MtrunA17Chr4g0059391		3.87241	0.501588	6.26141	1.08527	4.73974	0.287313	5.43611	0.629906	4.32474	0.366071		-2.5005	2.36071e-06	1.67375	0.00104122	-0.71962	0.217041	1.16473	0.0547498		1	1	0	0
MtrunA17Chr4g0060671		3.87241	0.501588	5.47373	1.25155	4.75768	0.221455	4.17305	0.718644	3.38958	0.517226		-1.91164	0.00503207	1.03038	0.152701	0.477146	0.572505	0.928228	0.283087		1	0	0	0
MtrunA17Chr5g0409851		3.87245	0.632736	5.10733	0.506771	4.73644	0.34852	5.66836	0.279355	5.05321	0.292355		-1.28831	0.00479476	0.42571	0.408185	-0.950939	0.0294722	0.635775	0.190917		1	0	1	0		Putative ribosomal protein S13		GO:0005840;GO:0003723;GO:0003735;GO:0006412
MtrunA17Chr1g0167971		3.87301	0.446316	4.72842	0.341523	4.82719	0.311281	4.33815	0.248237	4.78664	0.472555		-0.923497	0.0570906	-0.0726832	0.906674	0.519608	0.320393	-0.504364	0.372641		0	0	0	0		hypothetical protein
MtrunA17Chr4g0008831		3.87301	0.446316	4.67867	0.0854482	4.6356	0.478488	4.39691	0.222055	4.1171	0.767928		-0.828793	0.108763	0.00241906	0.9975	0.279481	0.648527	0.184738	0.797532		0	0	0	0		Putative peptidylprolyl isomerase
MtrunA17Chr5g0446921		3.87474	0.31686	4.22059	0.74475	5.76214	0.256045	4.78659	0.336475	4.28849	0.500234		-0.436846	0.455458	-1.53655	0.000711979	0.97739	0.0332611	0.532853	0.367528		0	1	1	0		Putative transcription factor C2H2 family		GO:0016021;GO:0008270;GO:0016787;GO:0016874;GO:0061630;GO:0016567;GO:0043161
MtrunA17Chr1g0198841		3.87493	0.11229	5.29593	0.452808	4.7194	0.343246	5.00587	0.147299	4.07517	0.585274		-1.50104	0.000296497	0.590008	0.179528	-0.268319	0.598917	0.921086	0.0593599		1	0	0	0		hypothetical protein
MtrunA17Chr2g0320141		3.87738	0.227319	5.82311	0.483284	4.8913	0.240322	5.19853	0.442534	5.02273	0.889788		-1.96293	1.63467e-05	0.956282	0.0371903	-0.344209	0.539312	0.105506	0.876116		1	1	0	0		hypothetical protein
MtrunA17Chr8g0366641		3.87798	0.515983	5.44835	0.697254	4.03296	0.366992	4.82572	0.629435	4.22341	0.68515		-1.65917	0.00303456	1.47532	0.0101498	-0.840668	0.187108	0.525988	0.473204		1	1	0	0		hypothetical protein
MtrunA17Chr1g0162471		3.88068	0.596624	5.74328	0.436053	4.44627	0.222586	5.15087	0.544842	4.21783	0.505792		-1.95545	4.09414e-05	1.37479	0.00342554	-0.755616	0.149592	0.971208	0.0838059		1	1	0	0		Putative PetM of cytochrome b6/f complex subunit 7		GO:0009512;GO:0009535;GO:0016021;GO:0009496
MtrunA17Chr7g0260541		3.88222	0.357752	4.52072	0.97217	4.57556	0.484734	4.6907	0.348269	4.13692	0.599183		-0.914785	0.170655	0.140267	0.869105	-0.0842206	0.925448	0.524378	0.510235		0	0	0	0		hypothetical protein		GO:0009535;GO:0016021
MtrunA17Chr7g0273581		3.88222	0.357752	4.62277	0.55917	4.59382	0.146453	3.73919	0.296188	4.06639	0.589454		-0.869569	0.0677587	0.113594	0.849161	0.886379	0.083149	-0.379056	0.5714		0	0	0	0		Putative cation/H+ exchanger, cation/H+ exchanger, CPA1 family, na+/H+ exchanger NHX -type		GO:0005774;GO:0005886;GO:0016021;GO:0015385;GO:0006885;GO:0009651;GO:0035725;GO:0055075;GO:1902600
MtrunA17Chr8g0364821		3.88463	0.506302	5.35872	0.373195	4.85146	0.267856	5.47994	0.203202	4.72259	0.30512		-1.55263	0.000128778	0.539864	0.206538	-0.634939	0.1215	0.76465	0.0816803		1	0	0	0		Putative gluconokinase		GO:0005524;GO:0046316;GO:0016310;GO:0046177
MtrunA17Chr3g0124501		3.8849	0.938022	5.4998	1.44807	4.36566	0.459131	5.48193	1.16058	4.11524	0.339579		-1.76021	0.00136841	1.29729	0.0206506	-1.20108	0.0338489	1.46476	0.018511		1	1	1	1		hypothetical protein
MtrunA17Chr7g0228711		3.88571	0.442239	4.64431	0.439166	3.51628	0.534912	4.85626	0.281349	4.13115	0.705723		-0.872721	0.0628067	1.22028	0.0106766	-1.35545	0.00360301	0.686294	0.182189		0	1	1	0		hypothetical protein
MtrunA17Chr3g0134011		3.88682	0.524902	4.74011	1.01339	4.6918	0.865898	4.80577	0.378891	4.64856	0.351513		-0.965308	0.104049	0.031206	0.969155	0.0412865	0.962241	0.137306	0.86966		0	0	0	0		Putative elongation factor G, III-V domain-containing protein		GO:0003746;GO:0006414
MtrunA17Chr6g0487221		3.88718	0.899157	5.45286	0.711145	7.49538	0.785832	4.1482	1.75942	3.66704	0.836146		-1.71876	0.0508363	-2.03455	0.0206506	3.01875	0.000523075	0.759011	0.526617		0	1	1	0		hypothetical protein
MtrunA17Chr3g0125601		3.88868	0.40385	4.95533	0.0651621	4.54938	0.394199	4.40499	0.188486	4.44072	0.200857		-1.02255	0.0133861	0.360671	0.437127	0.202605	0.710041	-0.0471364	0.942748		1	0	0	0		Putative tetratricopeptide-like helical domain-containing protein		GO:0008568
MtrunA17Chr4g0063501		3.88919	0.419501	4.81885	0.768992	4.3846	0.955488	3.77408	0.229904	4.52835	0.0865066		-1.05227	0.0655364	0.414755	0.524958	0.747158	0.25053	-0.776112	0.257842		0	0	0	0		Putative glyoxalase/Bleomycin resistance protein/Dihydroxybiphenyl dioxygenase		GO:0016829
MtrunA17Chr4g0021671		3.88974	0.404271	4.74318	0.580891	4.36607	0.439459	4.94036	0.307999	4.0305	0.768089		-0.924747	0.0882331	0.438507	0.472715	-0.59089	0.300384	0.772114	0.199093		0	0	0	0		hypothetical protein
MtrunA17Chr4g0014971		3.89049	0.532951	4.82437	0.20848	4.86131	0.260449	4.7553	0.454086	4.02559	0.285663		-0.944341	0.0325884	-0.0390072	0.946447	0.0416685	0.946014	0.838532	0.0914692		1	0	0	0		Putative NADPH:quinone reductase		GO:0008270;GO:0016491;GO:0055114
MtrunA17Chr3g0084801		3.89067	0.22619	4.68844	0.861964	4.04271	0.658871	4.73186	0.111646	4.09378	0.520294		-0.983391	0.0995167	0.733071	0.257205	-0.624879	0.339657	0.593234	0.404066		0	0	0	0		hypothetical protein
MtrunA17Chr4g0028521		3.89067	0.22619	4.68097	0.484336	3.9017	0.77136	4.37168	0.269443	4.92981	0.316756		-0.840978	0.0894464	0.701214	0.180819	-0.390992	0.51107	-0.534961	0.336042		0	0	0	0		hypothetical protein		GO:0009507;GO:0016021
MtrunA17Chr4g0029601		3.89089	0.399261	4.97377	0.665738	5.05912	0.469594	5.00383	0.484391	4.47377	1.0015		-1.16155	0.0580259	-0.0335266	0.967292	-0.0166893	0.986763	0.448311	0.556498		0	0	0	0
MtrunA17Chr7g0249821		3.89473	0.599535	5.26243	0.434848	4.88961	0.177158	4.43481	0.238835	4.47521	0.199421		-1.45576	0.000815264	0.436744	0.364495	0.463298	0.365451	-0.0286239	0.968767		1	0	0	0		Putative cytochrome c, class IA/ IB		GO:0005758;GO:0005794;GO:0005829;GO:0070469;GO:0005507;GO:0009055;GO:0020037;GO:0006122;GO:0006123
MtrunA17Chr1g0153821		3.90078	0.359293	4.4143	0.476061	4.41729	0.315181	4.58645	0.431277	4.60407	0.546206		-0.564397	0.205354	0.0324426	0.954876	-0.206296	0.68033	-0.0339728	0.953793		0	0	0	0		Putative P-loop containing nucleoside triphosphate hydrolase		GO:0016021;GO:0008146;GO:0016787
MtrunA17Chr6g0450481		3.90078	0.359293	4.41457	0.576119	4.85935	0.180962	4.32784	0.39801	3.27547	0.49784		-0.585286	0.202609	-0.408926	0.369927	0.524856	0.236583	1.10256	0.0400082		0	0	0	1
MtrunA17Chr1g0163741		3.90152	0.807809	4.51274	0.644191	5.09877	0.159885	4.68366	0.384069	3.89724	0.24939		-0.595692	0.240611	-0.548552	0.264584	0.417428	0.406074	0.837953	0.122867		0	0	0	0		Putative endonuclease/exonuclease/phosphatase
MtrunA17Chr7g0247481		3.90779	0.362552	5.0004	0.304658	4.39202	0.465993	4.26039	0.887096	4.75589	0.715066		-1.10581	0.0443334	0.564237	0.354146	-0.0107777	0.991402	-0.36581	0.612081		1	0	0	0		Putative proteinase inhibitor I12, Bowman-Birk		GO:0005576;GO:0004867;GO:0010951
MtrunA17Chr3g0142771		3.90986	0.232065	5.50009	1.10607	4.30644	0.986464	5.72864	0.693327	4.96752	0.334547		-1.74725	5.48872e-05	1.23397	0.00342554	-1.39279	0.000854993	0.780735	0.0939422		1	1	1	0
MtrunA17Chr1g0168101		3.91027	0.875112	4.14436	1.01355	8.22272	0.659827	4.6103	1.77062	3.46806	0.797453		0.00547009	0.995671	-3.99512	5.8398e-07	3.27004	5.22827e-05	1.58378	0.0989927		0	1	1	0		hypothetical protein
MtrunA17Chr6g0469291		3.91066	0.0520904	4.80295	0.442058	4.58873	0.495955	4.16408	0.435024	4.61609	0.387855		-0.942899	0.0534212	0.1895	0.749575	0.466031	0.406971	-0.458436	0.449345		0	0	0	0		hypothetical protein
MtrunA17Chr5g0411551		3.91067	0.643289	5.66765	0.727115	5.60682	0.26771	5.8417	0.274192	5.36717	0.500462		-1.774	0.00057022	0.098882	0.88719	-0.218277	0.737382	0.435135	0.492671		1	0	0	0		hypothetical protein
MtrunA17Chr7g0232721		3.91356	0.704896	4.53854	0.670611	4.36592	0.361715	4.03463	1.14406	4.00522	0.717966		-0.620599	0.205994	0.202965	0.727903	0.195772	0.751761	0.158033	0.824964		0	0	0	0		Putative Late nodulin		GO:0016021;GO:0046872;GO:0009878
MtrunA17Chr8g0338911		3.91356	0.704896	4.30746	0.587881	4.61194	0.458085	4.34497	0.278066	4.18465	1.0623		-0.340827	0.670229	-0.265901	0.754137	0.284487	0.741306	-0.126341	0.900818		0	0	0	0		hypothetical protein
MtrunA17Chr1g0146131		3.91436	0.546037	4.69137	0.359535	4.51559	0.459903	5.08676	0.166889	4.42012	0.431626		-0.762122	0.129765	0.189021	0.754663	-0.562153	0.265392	0.620028	0.247477		0	0	0	0		hypothetical protein
MtrunA17Chr4g0018931		3.92064	0.561348	4.96835	0.901612	5.62646	0.240456	4.49276	0.214826	4.09532	0.642521		-1.1534	0.0528182	-0.53591	0.41092	1.16312	0.0466674	0.31203	0.705315		0	0	1	0		hypothetical protein
MtrunA17Chr2g0311221		3.92079	0.539651	4.83938	1.00535	4.87502	0.229649	5.60819	0.18112	4.2303	0.787911		-1.10462	0.0727829	0.163808	0.833585	-0.753454	0.220866	1.31423	0.040152		0	0	0	1		Putative transcription factor MYB-HB-like family		GO:0003677
MtrunA17Chr5g0435491		3.92188	0.258456	5.22449	0.884558	4.72376	0.295915	4.27216	0.527757	4.94182	0.901469		-1.43583	0.0177455	0.62249	0.354182	0.37784	0.621324	-0.770476	0.284534		1	0	0	0		hypothetical protein
MtrunA17Chr7g0268861		3.92188	0.258456	5.13898	1.04877	4.19043	0.401528	4.91	0.56329	3.84245	0.122203		-1.38262	0.00854411	1.12705	0.036899	-0.777775	0.177996	1.13792	0.0640256		1	1	0	0		hypothetical protein
MtrunA17Chr5g0411161		3.922	0.0326893	5.6929	0.849518	5.17485	0.510516	4.80523	0.671666	3.94543	1.25586		-2.0408	0.00236423	0.724797	0.340379	0.332685	0.699584	0.691034	0.418825		1	0	0	0		hypothetical protein
MtrunA17Chr8g0369911		3.92256	0.555424	5.32554	0.775297	4.93753	0.162987	4.7679	0.669233	4.31633	0.163167		-1.47619	0.000106514	0.439171	0.286488	0.140412	0.786106	0.50827	0.298106		1	0	0	0		hypothetical protein
MtrunA17Chr2g0283011		3.92384	0.334476	4.64222	0.413089	4.52709	0.245422	5.25815	0.160024	4.11894	0.462806		-0.745798	0.0926601	0.139271	0.796301	-0.739959	0.0659235	1.10202	0.013539		0	0	0	1		hypothetical protein
MtrunA17Chr1g0211701		3.92394	0.248724	4.94108	0.664721	3.66547	0.202511	4.95268	0.349902	3.96278	0.341496		-1.14495	0.0150427	1.41904	0.00307367	-1.35401	0.00537846	1.02703	0.0548779		1	1	1	0		[IBM1]_Putative transcription factor & chromatin remodeling &Metalloenzymes JmjC family
MtrunA17Chr4g0057031		3.92394	0.248724	4.49787	0.686508	4.65073	0.516592	5.01167	0.234869	3.72136	0.275974		-0.642675	0.186555	-0.125866	0.828556	-0.359083	0.464793	1.35365	0.007047		0	0	0	1		Putative transcription factor MYB-HB-like family		GO:0003677
MtrunA17Chr4g0073711		3.92691	0.553908	4.37951	0.762658	4.74537	0.12052	3.72126	1.04174	3.26734	0.59233		-0.515877	0.41722	-0.320727	0.641397	0.971764	0.11334	0.566537	0.480387		0	0	0	0		Putative cellulose synthase (UDP-forming) chromatin regulator PHD family		GO:0005886;GO:0009507;GO:0016021;GO:0008270;GO:0016760;GO:0009834;GO:0010400;GO:0030244
MtrunA17Chr7g0254281		3.92819	0.383823	4.58311	0.443039	4.54191	0.311722	4.80819	0.768184	4.11359	0.768978		-0.738759	0.23683	0.0897558	0.910646	-0.388242	0.570402	0.715288	0.297499		0	0	0	0		hypothetical protein
MtrunA17Chr3g0111051		3.93909	0.384317	4.39001	0.229969	4.77792	0.204647	4.35587	0.628889	4.55052	0.156796		-0.468845	0.331566	-0.41956	0.373208	0.353768	0.458638	-0.0970796	0.875745		0	0	0	0		hypothetical protein
MtrunA17Chr5g0404501		3.9394	0.167651	4.04766	0.922354	4.45369	0.248213	3.56191	0.771187	4.64473	0.514419		-0.317882	0.627331	-0.245172	0.725377	0.814664	0.188278	-1.04836	0.0984716		0	0	0	0		hypothetical protein
MtrunA17Chr2g0330011		3.93981	0.54072	4.12707	0.787962	4.70836	0.12779	4.61788	0.396097	4.18635	0.329941		-0.325447	0.567557	-0.464947	0.390751	0.0659878	0.921194	0.466449	0.421665		0	0	0	0		Putative protein-serine/threonine phosphatase
MtrunA17Chr7g0222601		3.94199	0.432496	3.96029	1.35602	4.61389	0.728871	4.70155	0.401349	3.99524	0.431184		-0.280427	0.74252	-0.480014	0.558214	-0.0323159	0.976451	0.758867	0.350027		0	0	0	0		Putative angiotensin-converting enzyme 2		GO:0009507;GO:0032502
MtrunA17Chr6g0452971		3.94255	0.462305	4.58747	0.416826	4.12631	0.358943	4.47582	0.37256	4.763	0.108282		-0.614907	0.180968	0.463094	0.352174	-0.397624	0.438308	-0.247345	0.658735		0	0	0	0		Putative aldose 1-epimerase		GO:0004034;GO:0030246;GO:0019318
MtrunA17Chr5g0430831		3.94269	0.466073	4.7186	0.710832	4.12329	0.343109	4.80571	0.599125	4.23392	0.291928		-0.883144	0.0642919	0.69191	0.170286	-0.749288	0.127383	0.626522	0.241943		0	0	0	0		hypothetical protein
MtrunA17Chr7g0250671		3.94323	0.242587	4.98445	0.242424	4.4477	0.295486	4.28033	0.505576	4.14469	0.183025		-1.09775	0.00682619	0.521465	0.229254	0.127201	0.826931	0.225117	0.711132		1	0	0	0		Putative transcription factor WD40-like family
MtrunA17Chr7g0214441		3.94343	0.269131	5.12224	0.292003	4.71791	0.202352	4.60377	0.223651	4.09276	0.1506		-1.27382	0.00052616	0.434379	0.267504	0.100043	0.847629	0.555897	0.240255		1	0	0	0		Putative transcription factor C2H2 family		GO:0005680;GO:0004842;GO:0008270;GO:0016567
MtrunA17Chr6g0483361		3.94354	0.536421	4.37138	0.0738179	4.35329	0.533423	4.12392	0.388583	5.11621	0.274028		-0.421157	0.406052	-0.0404571	0.949576	0.257925	0.653397	-1.00549	0.0329489		0	0	0	1		Putative multi antimicrobial extrusion protein		GO:0016021;GO:0015238;GO:0015297;GO:0006855
MtrunA17Chr8g0381451		3.94618	1.10976	4.43334	0.8454	4.35562	0.471733	3.9969	0.329956	4.43	1.40721		-0.510118	0.513278	0.18577	0.841157	0.254164	0.788471	-0.546163	0.550421		0	0	0	0		Putative ricin B, lectin domain, glycoside hydrolase, family 27, glycosyl hydrolase, all-beta		GO:0030246;GO:0052692;GO:0005975
MtrunA17Chr6g0484321		3.94645	0.16535	5.03997	0.574105	4.71295	0.377619	4.80784	0.309453	4.35683	0.389216		-1.2332	0.00977638	0.391623	0.476067	-0.094519	0.888466	0.463452	0.438345		1	0	0	0		hypothetical protein
MtrunA17Chr3g0083611		3.94994	0.307931	3.85795	0.771561	4.99584	0.250054	3.63264	0.550788	4.81116	0.525403		0.0231795	0.974273	-1.09584	0.0230486	1.397	0.00406269	-1.23207	0.0246124		0	1	1	1		hypothetical protein
MtrunA17Chr3g0126161		3.95103	0.22934	4.30776	0.367855	5.06832	0.717511	4.6196	0.344701	4.03654	0.2188		-0.403095	0.4982	-0.843973	0.104195	0.548829	0.311138	0.623561	0.312558		0	0	0	0		Putative nonaspanin (TM9SF)		GO:0016021
MtrunA17Chr3g0100451		3.95297	0.426548	4.63353	0.593436	4.46037	0.260692	4.42481	0.285356	4.0799	0.36043		-0.719248	0.11927	0.206837	0.703384	0.0196311	0.97931	0.382052	0.512874		0	0	0	0		hypothetical protein
MtrunA17Chr4g0033421		3.95358	0.359986	5.21646	0.497586	4.33969	0.650557	4.73509	0.140663	4.49488	0.355189		-1.32473	0.00268686	0.878416	0.053193	-0.346743	0.530703	0.226301	0.719508		1	0	0	0		hypothetical protein
MtrunA17Chr8g0380901		3.95381	0.668462	5.28181	0.493594	3.23362	0.478038	5.10148	0.776632	4.11293	0.736024		-1.33227	0.0228641	2.11804	0.000337353	-1.96338	0.0011798	0.978012	0.141406		1	1	1	0		Putative cupredoxin		GO:0016021;GO:0046658;GO:0009055
MtrunA17Chr8g0372701		3.95469	0.845808	4.20993	0.382846	5.04688	0.356784	4.21443	1.03478	4.49036	0.628426		-0.21303	0.74802	-0.881885	0.102534	0.648855	0.242541	-0.0921621	0.906391		0	0	0	0		Putative ATPase, AAA-type, core, AAA-type ATPase domain-containing protein		GO:0005524;GO:0016787
MtrunA17Chr2g0298071		3.95572	0.797932	4.30332	0.746938	4.86366	0.535501	4.76309	0.374322	4.74603	0.381657		-0.297678	0.673035	-0.568053	0.396017	0.105317	0.89633	0.0529731	0.950404		0	0	0	0		hypothetical protein
MtrunA17Chr5g0403041		3.95634	0.524833	4.88258	0.474166	4.01808	0.601416	4.65895	0.119218	4.86978	0.606192		-0.946421	0.0645813	0.886886	0.0938092	-0.633031	0.263079	-0.25164	0.705729		0	0	0	0		hypothetical protein
MtrunA17Chr4g0053511		3.95955	0.532039	4.66615	0.503626	4.20761	0.397855	4.67792	0.207077	4.3116	0.195928		-0.696857	0.154493	0.462348	0.389258	-0.438625	0.414865	0.380376	0.520667		0	0	0	0		hypothetical protein
MtrunA17Chr3g0104231		3.96243	0.413656	5.04655	0.644728	4.4577	0.156859	4.55713	0.233968	3.81251	0.262527		-1.16074	0.00853448	0.652796	0.169989	-0.0850417	0.897616	0.77904	0.164723		1	0	0	0
MtrunA17Chr8g0375061		3.96318	0.288746	4.48919	0.247231	4.50692	0.705746	4.75927	0.121935	3.82765	0.266051		-0.547382	0.245076	-0.125813	0.819717	-0.16013	0.765187	0.968893	0.0478355		0	0	0	1		hypothetical protein
MtrunA17Chr2g0314721		3.96575	0.396188	4.62739	0.765528	4.57808	1.01331	5.52139	1.83183	3.97714	0.629629		-0.60837	0.467609	0.102256	0.919024	-1.23854	0.0891502	1.91135	0.0167439		0	0	0	1		Putative geraniol 8-hydroxylase		GO:0016021;GO:0005506;GO:0016709;GO:0020037;GO:0044550;GO:0055114
MtrunA17Chr3g0122811		3.96575	0.396188	4.60124	0.266778	4.6536	0.141327	4.84031	0.089171	3.80718	0.464345		-0.632763	0.141648	-0.0654128	0.903395	-0.199432	0.678324	1.08115	0.0188586		0	0	0	1		hypothetical protein
MtrunA17Chr7g0239421		3.96862	0.200705	3.7392	1.22429	4.48596	0.456139	4.59745	0.280952	3.48993	0.648885		-0.0441055	0.955916	-0.525479	0.423323	-0.0788322	0.920729	1.11197	0.0856476		0	0	0	0		hypothetical protein		GO:0016021;GO:0016740
MtrunA17Chr2g0315281		3.96979	1.38266	4.7599	0.870366	3.14478	0.945757	3.2136	1.19435	4.11396	0.939866		-0.576489	0.577565	1.84281	0.067819	-0.247775	0.85548	-0.827675	0.48442		0	0	0	0		hypothetical protein
MtrunA17Chr4g0023571		3.97098	0.145964	5.69261	0.703065	4.6037	0.176964	5.26574	0.200554	4.57628	0.338786		-1.80956	4.22045e-06	1.17848	0.00204966	-0.702878	0.100622	0.714707	0.121683		1	1	0	0
MtrunA17Chr7g0247171		3.97569	0.660464	4.57579	0.124653	4.77252	0.402655	4.42777	0.482859	3.85546	0.134076		-0.493804	0.336238	-0.230975	0.682992	0.358835	0.511574	0.630996	0.280035		0	0	0	0		hypothetical protein
MtrunA17Chr1g0166211		3.97579	0.407667	4.72353	0.563265	4.77605	0.43197	4.82136	0.0770619	3.88693	0.580716		-0.810851	0.110759	-0.0694058	0.915674	-0.0118759	0.988882	0.95547	0.0868478		0	0	0	0
MtrunA17Chr2g0300971		3.97719	0.674588	4.72385	0.673676	4.55098	0.21337	4.55033	0.261044	4.38443	0.101444		-0.741474	0.134541	0.209834	0.725223	-0.00613486	0.993781	0.19818	0.769909		0	0	0	0		Putative DYW domain-containing protein		GO:0008270;GO:0008568
MtrunA17Chr4g0057831		3.98262	0.363078	4.06097	1.41379	4.67213	0.524195	5.22143	0.432378	4.77493	0.297234		-0.370445	0.617637	-0.371413	0.629882	-0.59686	0.382272	0.509224	0.497649		0	0	0	0
MtrunA17Chr5g0408231		3.98306	0.695653	5.24961	0.994966	4.66388	0.561614	5.11143	0.240269	4.65622	0.4885		-1.28792	0.0341157	0.658426	0.334992	-0.408098	0.575436	0.464701	0.546164		1	0	0	0		hypothetical protein
MtrunA17Chr6g0457141		3.98486	0.42753	4.08947	0.296599	4.8236	0.234649	4.51539	0.571607	4.77028	0.5999		-0.160409	0.802283	-0.709995	0.180819	0.262745	0.65836	-0.247093	0.701402		0	0	0	0		hypothetical protein
MtrunA17Chr6g0452841		3.98495	0.0800827	5.87222	1.00461	3.83935	0.806753	4.8709	0.288106	3.87691	0.235663		-2.12383	0.0001816	2.12271	0.00020582	-0.948429	0.144177	1.04341	0.132614		1	1	0	0		hypothetical protein		GO:0016021
MtrunA17Chr7g0276101		3.98495	0.0800827	4.48961	0.0763335	4.73171	0.579249	5.08698	0.606024	4.36469	0.406608		-0.508768	0.335117	-0.29377	0.60479	-0.356164	0.494325	0.768243	0.133837		0	0	0	0		Putative small auxin-up RNA		GO:0009733
MtrunA17Chr8g0346211		3.98653	0.39579	5.47	0.826638	5.15747	0.521919	5.55627	0.100047	5.23168	0.206526		-1.66282	0.000320769	0.392527	0.4592	-0.363674	0.494325	0.3337	0.563754		1	0	0	0		hypothetical protein
MtrunA17Chr8g0347821		3.98671	0.396845	4.3383	0.249911	4.3195	0.349624	4.95954	0.269439	3.91666	0.307927		-0.326113	0.504971	-0.00296703	0.996306	-0.644581	0.116497	1.09819	0.0157988		0	0	0	1
MtrunA17Chr1g0161831		3.98716	0.224746	4.94162	0.337926	3.87524	0.949436	4.59341	0.367458	4.30237	0.454758		-0.948309	0.0336475	0.928756	0.042004	-0.567674	0.266196	0.296783	0.62226		1	1	0	0		hypothetical protein
MtrunA17Chr7g0226701		3.98763	0.762238	3.85757	0.831953	4.50669	0.483603	4.81069	0.0280747	4.23577	0.758986		0.112553	0.887414	-0.690729	0.315496	-0.201978	0.791634	0.542766	0.452637		0	0	0	0
MtrunA17Chr5g0402441		3.98862	0.61795	3.73045	0.21063	5.50051	0.283858	4.31096	0.797101	3.54365	0.214419		0.369414	0.543777	-1.84673	4.67384e-05	1.08819	0.0156916	0.93993	0.109784		0	1	1	0		Putative phospholipase A(2)		GO:0005737;GO:0016020;GO:0004620;GO:0047372;GO:0016042
MtrunA17Chr1g0166221		3.98883	0.27922	3.73466	1.04197	4.98088	0.267413	4.02147	0.722842	3.69075	0.446876		0.0897825	0.91397	-1.16851	0.0644448	0.867455	0.170822	0.495296	0.543139		0	0	0	0
MtrunA17Chr7g0227521		3.98926	1.12859	4.97214	1.33119	4.15898	0.305262	4.33497	0.336878	4.05507	0.819968		-0.989675	0.127004	0.977582	0.150979	-0.159411	0.860261	0.277565	0.760481		0	0	0	0		hypothetical protein
MtrunA17Chr5g0429191		3.9893	0.333318	4.79662	0.445113	4.31056	0.202855	4.67916	0.54353	4.24439	0.094733		-0.870819	0.0587498	0.514906	0.302206	-0.452438	0.371577	0.544431	0.308		0	0	0	0		Putative PC-Esterase
MtrunA17Chr2g0284261		3.99054	0.314802	4.18181	0.247226	4.40193	0.335757	4.62836	0.49196	4.78113	0.907176		-0.180392	0.792923	-0.232013	0.73912	-0.223853	0.745211	-0.257171	0.716171		0	0	0	0		Putative EamA domain-containing protein		GO:0005886;GO:0016021;GO:0022857;GO:0055085
MtrunA17Chr4g0073641		3.99272	0.54664	3.67214	0.665672	4.40535	0.565334	4.63085	0.0495142	4.80293	0.22205		0.343086	0.56769	-0.752907	0.171874	-0.1838	0.765907	-0.192541	0.764836		0	0	0	0		Putative protein kinase RLK-Pelle-LRR-XII-1 family		GO:0016021;GO:0004674;GO:0005524;GO:0032440;GO:0006468;GO:0055114
MtrunA17Chr2g0307511		3.99385	0.362062	4.82968	0.905517	5.29268	0.28468	4.64801	0.282124	4.58357	0.537284		-0.91856	0.0600095	-0.383784	0.466936	0.59654	0.231853	0.112038	0.872883		0	0	0	0		hypothetical protein
MtrunA17Chr2g0329491		3.99644	0.275346	4.71395	0.789831	4.39556	0.735083	4.87317	0.0877932	3.69863	0.14046		-0.889804	0.121432	0.335351	0.620385	-0.34628	0.604911	1.21682	0.0557096		0	0	0	0		hypothetical protein
MtrunA17Chr5g0438831		4.00423	0.113161	4.95338	0.363063	4.62405	0.128708	4.59813	0.460895	4.02088	0.377992		-0.993845	0.0187357	0.343173	0.474068	-0.029547	0.96371	0.62276	0.226878		1	0	0	0		Putative transcription factor AP2-EREBP family		GO:0005634;GO:0003700;GO:0005515;GO:0043565;GO:0006351;GO:0010105;GO:0045892
MtrunA17Chr5g0418601		4.00839	0.0488385	4.66174	0.584169	4.21241	0.307835	4.92964	0.178327	4.26018	0.326627		-0.763602	0.0881787	0.503589	0.298281	-0.723819	0.102193	0.647387	0.179985		0	0	0	0		hypothetical protein
MtrunA17Chr6g0464931		4.00894	0.434217	4.78583	0.174429	4.57543	0.0548223	4.36386	0.160757	4.30822	0.127639		-0.791441	0.0460692	0.226117	0.62127	0.192271	0.704265	0.0759203	0.902023		1	0	0	0		Putative NAD(P)-binding domain-containing protein		GO:0016491;GO:0055114
MtrunA17Chr6g0461381		4.01102	0.64313	5.54029	1.27807	4.29672	0.165097	5.8649	0.852268	5.42648	0.732678		-1.65233	0.00108028	1.35354	0.00957383	-1.60797	0.00152616	0.469706	0.434392		1	1	1	0		hypothetical protein		GO:0016021
MtrunA17Chr2g0290001		4.01166	0.467656	3.83558	0.826809	4.40986	0.391428	4.97888	0.452745	3.80495	0.636877		0.10896	0.884256	-0.493298	0.462068	-0.586899	0.317003	1.16719	0.0520651		0	0	0	0
MtrunA17Chr3g0098581		4.01309	0.638243	4.62786	0.503843	4.41353	0.200119	4.55076	0.430653	4.22505	0.327157		-0.62121	0.180783	0.2353	0.664156	-0.16059	0.782734	0.346738	0.545347		0	0	0	0		hypothetical protein
MtrunA17Chr2g0287311		4.01341	0.308636	4.90423	0.582175	4.5299	0.427962	4.61468	0.249076	4.55124	0.300074		-0.958496	0.0271837	0.394523	0.413968	-0.0626888	0.921002	0.0708673	0.913283		1	0	0	0		Putative F-box domain-containing protein		GO:0044267
MtrunA17Chr4g0038941		4.01482	0.344895	4.48803	0.891847	4.76897	0.515362	4.90696	0.547553	4.46561	0.409363		-0.657207	0.289514	-0.171894	0.816525	-0.131187	0.863627	0.485559	0.48442		0	0	0	0		Putative glucan endo-1,3-beta-D-glucosidase		GO:0046658;GO:0004338;GO:0030247;GO:0042973;GO:0005975
MtrunA17Chr2g0314801		4.01569	0.123299	4.19286	0.355291	5.64027	0.274237	4.88947	0.447995	4.18752	1.20794		-0.201683	0.762054	-1.47604	0.00233966	0.718972	0.155509	0.567831	0.346599		0	1	0	0		Putative PMR5 domain, PC-Esterase		GO:0005794;GO:0016413;GO:0071554
MtrunA17Chr1g0196721		4.01692	0.622778	3.51736	0.326124	4.35732	0.900333	5.09321	0.736474	4.75302	0.797838		0.629673	0.446827	-1.02622	0.208895	-0.726913	0.358455	0.306147	0.748977		0	0	0	0		Putative glutathione transferase		GO:0005737;GO:0004364;GO:0004462;GO:0006749;GO:0009407
MtrunA17Chr1g0155301		4.018	0.186965	4.42017	0.254473	3.91755	0.329402	4.66387	0.713863	4.36913	0.429678		-0.448463	0.380973	0.542511	0.30984	-0.856951	0.071494	0.352369	0.531561		0	0	0	0		Putative transcription factor TUBBY family		GO:0005929;GO:0035091;GO:0061512
MtrunA17Chr1g0170591		4.01836	0.238987	4.52087	0.853649	4.62133	0.278187	4.86765	0.193999	4.47196	0.424184		-0.597987	0.271815	-0.0228078	0.973655	-0.235576	0.703944	0.406439	0.512036		0	0	0	0		Putative transcription factor bHLH family		GO:0090575;GO:0000977;GO:0003700;GO:0046983;GO:0006357;GO:0010106;GO:0055072
MtrunA17Chr4g0045121		4.02692	0.344576	4.67485	0.261147	5.01024	0.198339	4.96918	0.440635	5.15509	0.0674168		-0.640989	0.127785	-0.35256	0.414105	0.0108781	0.986146	-0.142994	0.775604		0	0	0	0		Putative carboxylesterase		GO:0016787;GO:0008152
MtrunA17Chr2g0333861		4.02709	0.478996	4.51796	0.298631	4.69109	0.419732	4.86293	0.19093	4.22174	0.152794		-0.485181	0.326823	-0.213274	0.697527	-0.13834	0.807183	0.669929	0.185359		0	0	0	0		hypothetical protein
MtrunA17Chr3g0112561		4.02736	0.248213	4.0085	0.513492	4.99283	0.321614	4.35233	0.364671	3.90849	0.547112		-0.0305366	0.965398	-1.00242	0.0371684	0.631781	0.200993	0.422259	0.498254		0	1	0	0		hypothetical protein
MtrunA17Chr2g0333291		4.02754	0.272827	4.24373	0.494868	4.52776	0.148009	4.40688	0.384177	4.38832	0.478425		-0.309997	0.554812	-0.240853	0.658218	0.10427	0.862023	0.0265615	0.969072		0	0	0	0		Putative non-specific serine/threonine protein kinase		GO:0000166
MtrunA17Chr1g0195621		4.02835	0.586134	5.44432	0.701807	4.63053	0.154128	4.70156	0.189502	4.66727	0.347048		-1.48902	0.000245751	0.894903	0.030832	-0.115604	0.848077	0.0635678	0.923015		1	1	0	0		hypothetical protein
MtrunA17Chr1g0205801		4.03029	0.433117	4.75671	0.475963	4.74182	0.204466	4.45111	0.574873	4.44614	0.416193		-0.754949	0.10872	0.0231503	0.970141	0.213999	0.709865	0.0706299	0.918756		0	0	0	0		Putative transcription regulator Others family		GO:0006355
MtrunA17Chr4g0020671		4.03029	0.433117	4.09394	0.700254	3.86676	0.426297	4.19008	0.689606	4.87968	0.59674		-0.146264	0.833764	0.352293	0.611612	-0.394286	0.563555	-0.691645	0.25921		0	0	0	0		Putative IQ motif, EF-hand binding protein
MtrunA17Chr5g0424371		4.0309	0.525987	3.91124	1.04421	4.05993	0.376564	5.25312	0.350084	4.91625	0.651067		-0.071159	0.930915	0.0759735	0.930137	-1.23251	0.037233	0.286578	0.706169		0	0	1	0		Putative Late nodulin		GO:0046872;GO:0009878
MtrunA17Chr6g0475591		4.03165	0.542347	4.18078	0.596817	4.9547	0.522022	4.68227	0.560441	4.14642	0.385797		-0.219551	0.753119	-0.734434	0.223113	0.249534	0.715026	0.620044	0.348748		0	0	0	0		Putative FHY3/FAR1 family protein
MtrunA17Chr4g0013081		4.0323	0.447638	3.7905	0.517569	4.45775	0.285339	4.6947	0.472611	3.6935	0.560964		0.195753	0.761593	-0.614357	0.283624	-0.252171	0.67374	1.03397	0.0667532		0	0	0	0		Putative transcription factor OFP family		GO:0003677
MtrunA17Chr3g0127271		4.03288	0.615037	6.07571	0.795039	5.21347	0.304151	5.63635	0.202943	4.50834	0.318202		-2.10611	2.1975e-05	0.969278	0.053193	-0.449696	0.431589	1.16523	0.0381767		1	0	0	1
MtrunA17Chr5g0411671		4.03471	0.891008	5.56198	0.53117	4.82939	0.554386	5.70225	0.19922	4.52363	0.249611		-1.4597	0.00548373	0.733898	0.1978	-0.83096	0.131363	1.2154	0.0365907		1	0	0	1		hypothetical protein
MtrunA17Chr7g0246841		4.03484	0.469197	4.27962	0.556815	4.45889	0.304113	3.77776	0.829368	4.26018	0.326627		-0.278539	0.638791	-0.132759	0.840811	0.554254	0.333535	-0.359347	0.59708		0	0	0	0		Putative tetratricopeptide-like helical domain, DYW domain-containing protein		GO:0008270
MtrunA17Chr1g0192861		4.04184	1.18388	4.35987	0.938533	4.87414	0.404045	4.51823	0.180772	4.25314	0.73436		-0.231804	0.7596	-0.506012	0.484141	0.405776	0.584233	0.174639	0.847467		0	0	0	0		hypothetical protein
MtrunA17Chr3g0137651		4.04373	0.768233	5.12958	0.600012	5.42931	0.251589	5.40983	0.353524	4.53237	0.267037		-1.11936	0.0289551	-0.225138	0.713327	0.0109556	0.989938	0.907264	0.103472		1	0	0	0
MtrunA17Chr3g0133011		4.04898	0.409149	4.5068	0.254319	5.07217	0.243348	4.02046	1.0699	4.8554	0.18884		-0.495196	0.336357	-0.547364	0.27008	0.912352	0.0520436	-0.685317	0.201179		0	0	0	0		Putative peptidase S10, serine carboxypeptidase, alpha/Beta hydrolase		GO:0016021;GO:0004185;GO:0016747;GO:0019748;GO:0051603
MtrunA17Chr4g0037571		4.04957	0.437733	5.6893	0.284591	4.36039	0.350573	5.00928	0.112322	4.18554	0.59518		-1.62561	1.44112e-06	1.34532	3.41272e-05	-0.650024	0.0988323	0.822271	0.0548779		1	1	0	0		hypothetical protein
MtrunA17Chr7g0219791		4.05384	0.539335	5.53291	0.691555	5.59006	0.287952	5.47862	0.0960462	4.74624	0.729095		-1.55913	0.00281817	0.0257089	0.971009	0.123774	0.859906	0.628738	0.306216		1	0	0	0		hypothetical protein
MtrunA17Chr7g0250331		4.05404	0.666829	3.57634	0.561496	4.24007	0.607574	4.66311	0.381607	3.64375	0.635077		0.520399	0.445395	-0.685053	0.325912	-0.400732	0.56406	1.01494	0.131976		0	0	0	0		Putative tripeptidyl-peptidase II		GO:0005618;GO:0004252;GO:0006508
MtrunA17Chr3g0109461		4.05409	0.177994	4.63292	0.232511	5.00857	0.139708	4.64447	0.493675	4.32443	0.326155		-0.59811	0.196486	-0.387106	0.413925	0.314492	0.518243	0.357489	0.514288		0	0	0	0		Putative protein kinase RLK-Pelle-DLSV family		GO:0005886;GO:0016021;GO:0004674;GO:0004714;GO:0005524;GO:0018108
MtrunA17Chr4g0003231		4.05409	0.177994	4.85454	0.258679	4.24698	0.231174	5.16504	0.256249	4.64918	0.581766		-0.826001	0.0475543	0.634703	0.147486	-0.967652	0.0139872	0.506379	0.253753		1	0	1	0		Putative transcription factor and/or regulators TTF-type(Zn) family
MtrunA17Chr2g0320151		4.05454	0.36882	5.24097	0.972424	4.43018	0.775983	4.93557	0.830513	4.38917	0.549947		-1.15995	0.0478524	0.856512	0.161551	-0.543591	0.411861	0.547621	0.448277		1	0	0	0		hypothetical protein
MtrunA17Chr4g0041061		4.05463	0.300394	4.46382	0.926582	7.67349	0.209348	3.52371	1.34649	3.54681	0.731372		-0.397451	0.579731	-3.20637	2.55178e-09	4.00275	8.7297e-13	0.20921	0.831716		0	1	1	0		[MtCP6a]_Putative fruit bromelain		GO:0005615;GO:0005764;GO:0016021;GO:0004197;GO:0051603
MtrunA17Chr4g0019141		4.05474	0.712877	4.47911	0.612514	5.05603	0.574334	5.09287	0.475684	4.64303	0.596436		-0.405955	0.546116	-0.646295	0.318453	-0.0274856	0.975868	0.474024	0.506605		0	0	0	0		Putative autophagy protein Atg8 ubiquitin		GO:0000421;GO:0005874;GO:0033110;GO:0006914;GO:0006995;GO:0015031
MtrunA17Chr3g0100711		4.05476	0.484115	4.76825	0.382096	4.34945	0.328757	4.59361	0.389765	4.08945	0.462493		-0.70749	0.135412	0.427304	0.413695	-0.241995	0.677772	0.467897	0.417948		0	0	0	0		hypothetical protein		GO:0016021
MtrunA17Chr6g0471371		4.05614	0.121425	3.96711	0.845791	4.29376	0.542369	4.15655	0.821516	4.75154	0.338127		-0.117608	0.8829	-0.148047	0.858695	0.0807452	0.926924	-0.527567	0.474965		0	0	0	0		Putative alcohol O-acetyltransferase		GO:0016021;GO:0016747
MtrunA17Chr5g0431611		4.05622	0.209662	2.84294	1.03324	5.62112	0.670386	4.8018	0.632846	3.0161	1.26897		1.11071	0.156483	-2.78996	5.65694e-05	0.814697	0.2566	1.64369	0.0384443		0	1	0	1		hypothetical protein
MtrunA17Chr1g0177201		4.05691	0.807923	4.0692	0.593354	4.37531	0.536593	4.7774	0.103306	4.37967	0.341986		0.017128	0.982673	-0.310294	0.657995	-0.330889	0.620152	0.394908	0.572598		0	0	0	0		Putative P-loop containing nucleoside triphosphate hydrolase		GO:0016021;GO:0016301;GO:0016310
MtrunA17Chr1g0198701		4.06068	0.612614	4.97484	0.331002	4.73974	0.287313	4.92597	0.361138	4.42181	0.342817		-0.895534	0.0399817	0.241813	0.634717	-0.193799	0.717877	0.531865	0.290993		1	0	0	0		hypothetical protein
MtrunA17Chr2g0324511		4.06115	0.331651	4.70686	0.472088	4.10115	0.339485	4.75021	0.162531	4.27887	0.424058		-0.687291	0.134567	0.655279	0.174568	-0.698242	0.13871	0.493699	0.347651		0	0	0	0		Putative transcription factor bHLH family		GO:0090575;GO:0000977;GO:0003700;GO:0046983;GO:0006357
MtrunA17Chr5g0407921		4.06157	0.429687	4.89329	0.701925	4.42739	0.108424	4.73117	0.420902	4.59946	0.3416		-0.893963	0.0668952	0.552211	0.29895	-0.366368	0.523824	0.126918	0.85454		0	0	0	0		Putative pentatricopeptide		GO:0016020;GO:0016787
MtrunA17Chr2g0329481		4.0636	0.312146	4.74516	0.750205	4.43829	0.761054	4.89291	0.0572351	3.69863	0.14046		-0.836129	0.143066	0.305259	0.653367	-0.313992	0.641602	1.23982	0.0495283		0	0	0	1
MtrunA17Chr7g0261101		4.06542	0.195264	4.98866	1.14696	3.55647	0.694386	5.29168	0.159414	3.269	0.0521696		-1.10943	0.0461397	1.61194	0.00370344	-1.78507	0.00124328	2.14693	0.000602553		1	1	1	1		Putative transcription factor AP2-EREBP family		GO:0005634;GO:0003677;GO:0003700;GO:0006351;GO:0006355;GO:0009873;GO:0010200
MtrunA17Chr4g0071541		4.06656	0.400308	4.39108	1.32127	4.37931	0.373839	4.64296	0.285234	3.91931	0.853146		-0.580897	0.418505	0.271894	0.748063	-0.259475	0.760684	0.629113	0.441048		0	0	0	0		hypothetical protein
MtrunA17Chr7g0262621		4.06744	0.419431	4.99081	0.677326	5.35976	0.359515	5.18702	0.555229	3.96278	0.341496		-1.04229	0.0457058	-0.308246	0.606212	0.0852992	0.902246	1.37274	0.0167439		1	0	0	1		Putative photosystem I PsaE, reaction centre subunit IV		GO:0009507;GO:0009538;GO:0015979
MtrunA17Chr7g0248191		4.06762	0.278291	5.73076	0.729357	4.41421	0.159536	5.36921	0.722755	4.16089	0.367237		-1.76785	7.86396e-05	1.36715	0.00230645	-1.00615	0.0352273	1.28819	0.0145855		1	1	1	1		hypothetical protein
MtrunA17Chr5g0403131		4.06797	0.466707	4.66794	0.418691	5.43376	0.448535	4.77069	0.291572	4.42536	0.059583		-0.641971	0.19677	-0.799206	0.0776416	0.697734	0.125269	0.390078	0.504356		0	0	0	0		hypothetical protein
MtrunA17Chr5g0404611		4.06906	0.410881	4.36055	0.491753	4.35227	0.362406	4.5729	0.458709	4.17462	0.510176		-0.325337	0.583119	0.039011	0.957123	-0.263125	0.677349	0.412157	0.519648		0	0	0	0		hypothetical protein
MtrunA17Chr3g0095761		4.07065	0.378438	6.22823	0.753235	4.32676	0.422428	5.57963	0.316803	4.32712	0.294533		-2.27316	9.89798e-07	2.01405	5.93243e-06	-1.32431	0.00615095	1.31375	0.0149673		1	1	1	1
MtrunA17Chr6g0482771		4.07105	0.321601	5.17353	0.42315	4.63546	0.343209	4.29752	0.467748	4.55271	0.333955		-1.14132	0.00367262	0.560699	0.18125	0.293012	0.568164	-0.23455	0.686062		1	0	0	0		Putative tetratricopeptide-like helical domain-containing protein
MtrunA17Chr7g0242361		4.07112	1.26453	2.61438	0.378286	5.23764	0.275349	3.81649	0.420445	3.9245	1.05143		1.71706	0.0144664	-2.81843	1.22366e-05	1.52561	0.0136252	-0.194673	0.837434		1	1	1	0
MtrunA17Chr4g0013471		4.07281	0.144771	4.72545	0.533176	4.71647	0.131421	5.02721	0.245246	3.81504	0.529312		-0.740864	0.0807306	0.0593864	0.914025	-0.31783	0.484001	1.21897	0.00835811		0	0	0	1		Putative beta-amyrin 11-oxidase		GO:0016021;GO:0004497;GO:0005506;GO:0016705;GO:0020037;GO:0055114
MtrunA17Chr8g0382571		4.07311	0.541563	4.82514	0.207656	4.70121	0.357187	4.65006	0.521581	4.30293	0.115905		-0.748204	0.0805361	0.12183	0.817135	0.00379341	0.995574	0.416983	0.422805		0	0	0	0		Putative phosphoric monoester hydrolase		GO:0004439;GO:0046856
MtrunA17Chr3g0100861		4.07449	0.639955	5.79419	0.197408	3.99791	0.385658	4.72297	0.373126	4.26077	0.236122		-1.72798	4.39749e-05	1.80876	1.29676e-05	-0.758861	0.135638	0.524718	0.354734		1	1	0	0		hypothetical protein
MtrunA17Chr1g0151161		4.07461	0.203332	5.53493	0.565268	6.43358	0.332706	5.9318	0.465648	4.74795	0.192712		-1.5781	0.00036541	-0.87541	0.0384689	0.511875	0.250957	1.23664	0.00955927		1	1	0	1		hypothetical protein
MtrunA17Chr3g0144431		4.07461	0.203332	4.72319	0.177589	4.26281	0.256244	4.68628	0.797348	4.37814	0.403185		-0.689812	0.155848	0.492429	0.353701	-0.554086	0.279969	0.424626	0.459241		0	0	0	0		Putative organ specific protein		GO:0016021
MtrunA17Chr5g0438371		4.07477	0.404881	4.64276	0.664896	5.18328	0.274256	4.61884	0.187832	4.31092	0.566573		-0.611146	0.191512	-0.53657	0.236741	0.592214	0.184882	0.296507	0.615028		0	0	0	0		hypothetical protein		GO:0016021;GO:0006979
MtrunA17Chr2g0331801		4.07487	0.639484	4.34423	0.519665	3.85658	0.440274	3.76249	0.720013	4.58871	0.43215		-0.292227	0.662517	0.535907	0.426603	0.0162764	0.987998	-0.831602	0.214453		0	0	0	0		Putative vacuolar protein sorting-associated protein Ist1		GO:0015031
MtrunA17Chr2g0309951		4.07622	0.519293	5.53043	0.661384	4.56254	0.142463	5.16986	0.178581	4.51459	0.512349		-1.51073	0.00130668	1.06859	0.0256336	-0.649102	0.217089	0.655297	0.245805		1	1	0	0		hypothetical protein
MtrunA17Chr4g0021551		4.07671	0.553964	5.1114	0.35666	4.12964	0.51649	4.49858	0.418423	3.649	0.484476		-1.09305	0.0301585	0.970453	0.0661666	-0.327805	0.617767	0.880083	0.158259		1	0	0	0		hypothetical protein
MtrunA17Chr3g0145931		4.07711	0.448104	4.58211	0.664637	4.44474	0.123122	4.34411	0.384422	4.50213	0.17741		-0.569634	0.240426	0.239251	0.669382	0.0792496	0.905758	-0.139906	0.835145		0	0	0	0		hypothetical protein
MtrunA17Chr1g0146671		4.07877	0.191693	3.40094	0.373406	4.62075	0.273965	4.29716	0.730115	4.03545	0.401224		0.70586	0.183967	-1.26544	0.00793234	0.22136	0.685187	0.352803	0.544383		0	1	0	0		Putative tetratricopeptide-like helical domain-containing protein		GO:0008568
MtrunA17Chr3g0127281		4.07884	0.127892	6.17318	0.9777	4.97813	0.605254	5.65601	0.404357	4.54009	0.127609		-2.26779	4.24433e-06	1.28294	0.00896118	-0.625347	0.253671	1.13993	0.0430585		1	1	0	1
MtrunA17Chr7g0233871		4.07936	0.565856	4.24053	0.584976	4.76764	0.0743111	4.28569	0.373497	4.30228	0.373048		-0.139953	0.816856	-0.490445	0.352779	0.446693	0.399264	-0.013971	0.986172		0	0	0	0		Putative carboxylesterase, 2-hydroxyisoflavanone dehydratase		GO:0016787;GO:0008152
MtrunA17Chr4g0010681		4.08158	0.71709	5.28237	0.880862	4.70921	0.328431	4.86734	0.522632	4.1525	0.698729		-1.26476	0.0113465	0.576274	0.306703	-0.0972776	0.894477	0.68126	0.267398		1	0	0	0		Putative P-loop containing nucleoside triphosphate hydrolase
MtrunA17Chr3g0112631		4.08291	0.621107	4.58762	0.715572	4.33066	0.579868	4.48552	0.29603	4.35691	0.168267		-0.574587	0.311897	0.255567	0.701698	-0.0523655	0.948578	0.135422	0.863313		0	0	0	0		Putative proton-dependent oligopeptide transporter family, major facilitator superfamily		GO:0016021;GO:0005215;GO:0006810
MtrunA17Chr4g0071321		4.0834	0.200156	4.77773	0.448957	3.2073	0.899711	4.89306	0.147657	4.4045	0.443164		-0.718136	0.176657	1.47503	0.0057133	-1.583	0.00280272	0.440885	0.47937		0	1	1	0		hypothetical protein
MtrunA17Chr5g0422681		4.08503	0.367533	4.32177	0.494698	4.78572	0.138108	4.44573	0.395675	4.28364	0.335801		-0.326123	0.535156	-0.413428	0.412855	0.333706	0.520524	0.157284	0.80984		0	0	0	0		Putative ribosomal protein L14P		GO:0005840;GO:0003735;GO:0006412
MtrunA17Chr3g0086691		4.08548	0.373141	3.45498	2.20861	4.47992	0.733207	4.69054	0.745119	4.48728	1.15867		-0.187062	0.889625	-0.43314	0.749977	-0.147074	0.922266	0.0940452	0.949766		0	0	0	0		Putative flavonoid 3'-monooxygenase		GO:0016021;GO:0005506;GO:0016711;GO:0020037;GO:0044550;GO:0055114
MtrunA17Chr5g0436601		4.08609	0.325077	5.4931	0.885343	4.2162	0.43925	4.59877	0.247566	5.29388	0.423878		-1.49716	0.000894112	1.3897	0.00214795	-0.385131	0.518341	-0.720825	0.174245		1	1	0	0		hypothetical protein
MtrunA17Chr5g0437281		4.08733	0.627856	4.24373	0.494868	4.48767	0.348326	4.27219	0.0979497	4.42776	0.222394		-0.158801	0.789632	-0.19399	0.747829	0.23487	0.699114	-0.185126	0.783866		0	0	0	0		Putative gibberellin 2-beta-dioxygenase		GO:0051213;GO:0055114
MtrunA17Chr8g0352091		4.08735	0.122024	5.3822	0.945282	4.67929	0.190049	4.70156	0.189502	3.98754	0.383612		-1.45293	0.00136166	0.836561	0.0770605	-0.0511154	0.942833	0.75651	0.189844		1	0	0	0		hypothetical protein		GO:0004527;GO:0090305
MtrunA17Chr8g0386611		4.08836	0.398246	4.24538	0.565937	4.22674	0.518482	4.76859	0.797467	4.5418	0.417626		-0.216269	0.73333	0.0846714	0.906917	-0.641685	0.242164	0.293291	0.656894		0	0	0	0		Putative tubby-like domain-containing protein		GO:0006952
MtrunA17Chr5g0403291		4.08837	0.349276	4.73005	0.0992281	5.01287	0.317404	4.49205	0.202294	4.30644	0.743769		-0.639264	0.172848	-0.307762	0.544826	0.527118	0.267637	0.122871	0.853076		0	0	0	0		Putative transcription factor interactor and regulator LIM family		GO:0008270;GO:0043531
MtrunA17Chr3g0142801		4.08986	0.103403	5.54572	0.357112	4.82459	0.525949	5.34834	0.162054	4.74474	0.40726		-1.5141	5.29125e-05	0.700764	0.0664303	-0.509732	0.209566	0.631954	0.141699		1	0	0	0		hypothetical protein
MtrunA17Chr1g0204471		4.09049	0.262145	4.75272	0.140232	4.62563	0.413958	4.05385	0.376673	4.69988	0.321225		-0.670082	0.105015	0.112588	0.825262	0.571815	0.207189	-0.639409	0.181124		0	0	0	0		hypothetical protein
MtrunA17Chr4g0042321		4.09185	0.390036	5.04995	0.280147	5.31079	0.415554	5.1091	0.385679	4.35058	0.391105		-0.969861	0.0149473	-0.281184	0.519891	0.201362	0.658446	0.785995	0.0739872		1	0	0	0		Putative nck-associated protein
MtrunA17Chr1g0159201		4.09234	0.41715	5.60774	0.0453623	5.52302	0.446167	4.83018	0.204216	5.99768	0.544412		-1.47956	0.000340723	0.0576508	0.917577	0.744676	0.0894073	-1.23342	0.00585424		1	0	0	1
MtrunA17Chr5g0443341		4.09325	0.490791	4.76509	0.984427	3.94283	0.699585	4.04363	0.670929	4.8814	0.458415		-0.815108	0.186029	0.790669	0.239037	0.052437	0.956365	-0.859631	0.21318		0	0	0	0		Putative glycerol-3-phosphate 1-O-acyltransferase		GO:0005739;GO:0016021;GO:0004366;GO:0016791;GO:0090447;GO:0010143;GO:0016311;GO:0048235
MtrunA17Chr4g0012011		4.09825	0.608456	5.08728	0.834028	5.2039	0.36742	4.70784	0.544597	5.16589	0.794025		-0.967403	0.140419	-0.0949572	0.912081	0.533863	0.466467	-0.544207	0.487095		0	0	0	0		hypothetical protein
MtrunA17Chr3g0082411		4.09878	0.597555	3.57634	0.561496	4.62975	0.392791	4.27307	0.603247	4.43322	0.301716		0.487935	0.444274	-1.02708	0.0764491	0.319791	0.624305	-0.110304	0.889034		0	0	0	0		Putative oxidoreductase
MtrunA17Chr8g0338131		4.09888	0.264611	4.17859	0.56818	4.8622	0.191934	4.05224	0.50032	4.20393	0.374485		-0.158438	0.766135	-0.658167	0.125181	0.851211	0.0443252	-0.159432	0.804586		0	0	1	0		Putative Band 7 domain-containing protein
MtrunA17Chr8g0345411		4.10141	0.321176	4.47042	0.311524	4.39312	0.328443	4.23377	0.848001	4.50044	0.284905		-0.390831	0.386375	0.0762688	0.890548	0.0347805	0.955619	-0.140867	0.808786		0	0	0	0		Putative non-specific serine/threonine protein kinase		GO:0016021
MtrunA17Chr4g0071421		4.10223	0.275262	4.35322	0.56225	4.25866	0.15642	4.64046	0.524309	4.53803	0.318804		-0.357389	0.50532	0.174863	0.775143	-0.459835	0.380247	0.159542	0.805589		0	0	0	0		hypothetical protein		GO:0016021
MtrunA17Chr4g0067551		4.10423	0.530978	5.87498	0.596156	5.40705	0.50189	5.65035	0.255856	4.15664	0.59283		-1.89353	0.000307	0.508958	0.39231	-0.20204	0.767587	1.46749	0.0142907		1	0	0	1		hypothetical protein
MtrunA17Chr7g0224931		4.10509	0.119973	4.61466	0.307633	4.69774	0.176155	4.70134	0.470333	4.55418	0.483776		-0.519728	0.265888	-0.0892098	0.875903	-0.0341013	0.957391	0.167869	0.778144		0	0	0	0		hypothetical protein		GO:0016021
MtrunA17Chr8g0368301		4.10538	0.521791	5.37274	0.739634	4.11497	1.07101	4.82629	0.786139	4.50446	0.40041		-1.34747	0.0158839	1.25663	0.0261882	-0.696853	0.271212	0.403146	0.584288		1	1	0	0
MtrunA17Chr8g0362471		4.10544	0.42413	4.2493	0.358773	4.77665	0.0845306	4.63974	0.148695	4.36444	0.152929		-0.1345	0.795321	-0.525992	0.220615	0.136056	0.784553	0.290147	0.569851		0	0	0	0		hypothetical protein
MtrunA17Chr2g0328281		4.10994	0.086312	4.51927	0.626012	4.38653	0.250349	4.14867	0.772488	4.19857	0.667001		-0.490679	0.402758	0.168765	0.807076	0.116936	0.877999	0.0417492	0.959647		0	0	0	0		Putative dolichyl-phosphate beta-D-mannosyltransferase		GO:0005789;GO:0004169;GO:0004582;GO:0006487;GO:0006506;GO:0019348;GO:0035269
MtrunA17Chr4g0020171		4.1112	0.311401	4.78583	0.174429	4.76693	0.269352	4.62225	0.39144	4.37582	0.470555		-0.708307	0.078969	-0.00425369	0.993983	0.163915	0.739786	0.232698	0.662139		0	0	0	0		Putative S-adenosyl-l-methionine decarboxylase leader peptide
MtrunA17Chr4g0034521		4.11215	0.157571	4.76153	0.585096	6.33537	0.476226	4.59771	0.81183	3.35645	1.19725		-0.823828	0.202761	-1.45342	0.0140437	1.6923	0.00352524	1.18536	0.100276		0	1	1	0		hypothetical protein		GO:0016021
MtrunA17Chr7g0233371		4.11347	0.628272	4.4582	0.785702	4.26523	0.467339	4.96951	0.339476	4.32626	0.13627		-0.347826	0.568304	0.264667	0.69004	-0.706885	0.203026	0.653845	0.276901		0	0	0	0		hypothetical protein
MtrunA17Chr5g0434451		4.11388	0.528041	4.01537	0.432884	4.07225	0.471358	4.42299	0.1996	4.65996	0.270777		0.125564	0.83698	-0.0615021	0.929013	-0.344654	0.543007	-0.246064	0.684806		0	0	0	0		Putative pentatricopeptide
MtrunA17Chr2g0299901		4.11398	0.40128	5.10004	0.74979	4.18608	0.538145	4.14867	0.772488	4.37257	0.441345		-1.01723	0.0853521	0.983265	0.107038	-0.0782817	0.93025	-0.0970314	0.914505		0	0	0	0		hypothetical protein
MtrunA17Chr5g0444831		4.11467	0.569324	4.09748	0.415175	4.97367	0.185749	4.33553	0.387349	4.30985	0.384285		0.0296146	0.965399	-0.903457	0.0574419	0.61516	0.205219	0.0638003	0.929544		0	0	0	0		hypothetical protein
MtrunA17Chr1g0167751		4.11645	0.0828595	4.57647	0.293154	4.7864	0.6422	4.60834	0.259052	4.34561	0.593622		-0.491756	0.291821	-0.253435	0.61352	0.230782	0.653508	0.205252	0.726827		0	0	0	0		Putative protein-serine/threonine phosphatase		GO:0004721;GO:0046872;GO:0006470
MtrunA17Chr7g0247011		4.11748	0.150907	4.17153	0.257403	4.50259	0.124216	4.83846	0.185862	4.45206	0.21925		-0.0635422	0.908863	-0.340786	0.476168	-0.368204	0.383095	0.417703	0.353334		0	0	0	0		Putative oxidoreductase		GO:0016021;GO:0004090;GO:0055114
MtrunA17Chr4g0075091		4.11845	0.0720388	4.7828	0.720131	4.61491	0.43246	4.61722	0.312887	3.72413	0.653147		-0.83138	0.153754	0.259535	0.712559	0.034586	0.968636	0.831738	0.218986		0	0	0	0		hypothetical protein		GO:0016021
MtrunA17Chr3g0119131		4.11865	0.260937	4.4131	0.487094	3.95556	0.3509	4.93394	0.242793	5.06667	0.343545		-0.364901	0.447477	0.473477	0.346864	-0.949606	0.0252736	-0.15844	0.767141		0	0	1	0		hypothetical protein
MtrunA17Chr5g0427401		4.11927	0.377838	4.4755	0.0866656	4.21909	0.678613	3.83848	0.433648	4.74906	0.315527		-0.351004	0.470835	0.232832	0.667431	0.43127	0.427748	-0.954014	0.0549955		0	0	0	0		Putative transcription factor MADS-MIKC family		GO:0005634;GO:0005737;GO:0003700;GO:0043565;GO:0046982;GO:0000060;GO:0006351;GO:0006355;GO:0010077;GO:0048438;GO:0048510
MtrunA17Chr4g0033351		4.12108	0.315079	5.13418	1.00883	4.50254	0.613883	5.3824	0.250903	5.03076	0.438385		-1.21371	0.0419632	0.726324	0.274972	-0.802751	0.204707	0.294576	0.70717		1	0	0	0		hypothetical protein
MtrunA17Chr1g0168601		4.12256	0.495796	4.94374	0.363757	4.81258	0.211714	4.24555	0.297313	4.44657	0.129528		-0.855846	0.0269751	0.135143	0.773897	0.58841	0.165396	-0.208224	0.716171		1	0	0	0		Putative nucleotide-binding alpha-beta plait domain-containing protein		GO:0000166;GO:0003676
MtrunA17Chr8g0385991		4.12272	0.687306	4.3298	0.516478	4.47318	0.510565	4.96	0.396366	4.53776	0.289135		-0.162241	0.757915	-0.141403	0.796115	-0.501725	0.241253	0.44838	0.336792		0	0	0	0		Putative transcription factor NAM family		GO:0005634;GO:0003677;GO:0006351;GO:0006355
MtrunA17Chr6g0465531		4.12356	0.704821	4.14152	0.506762	5.26479	0.377481	4.63075	0.547804	3.4636	1.16405		-0.136038	0.865358	-1.06589	0.0963627	0.661875	0.317687	1.04261	0.144667		0	0	0	0		Putative nucleotide-binding alpha-beta plait domain-containing protein
MtrunA17Chr2g0288451		4.12403	0.379868	4.77748	0.0721545	4.66987	0.441883	4.27319	0.882067	4.96114	0.323867		-0.661175	0.15395	0.0788312	0.894232	0.26735	0.62689	-0.545702	0.283139		0	0	0	0		[ATPC]_ATP synthase gamma chain		GO:0009535;GO:0045261;GO:0046933;GO:0046961;GO:0015986
MtrunA17Chr6g0468761		4.12547	0.604434	4.31635	0.234414	5.00482	0.338697	4.62513	0.506228	3.91764	0.783249		-0.103939	0.886415	-0.708014	0.23688	0.383614	0.549941	0.593651	0.381776		0	0	0	0		hypothetical protein
MtrunA17Chr3g0094111		4.12565	0.149501	5.00794	0.655653	4.19361	0.36233	4.47384	1.1352	4.63004	0.124531		-0.960261	0.0574166	0.829314	0.115994	-0.443141	0.460542	0.0309579	0.968365		0	0	0	0		hypothetical protein
MtrunA17Chr1g0202451		4.12787	0.47922	4.6021	0.200421	4.45339	0.187253	3.50562	1.04316	4.66986	0.484215		-0.42044	0.457491	0.15311	0.816317	0.738788	0.208328	-1.0215	0.0859951		0	0	0	0		Putative tetratricopeptide-like helical domain, DYW domain-containing protein		GO:0008270;GO:0008568
MtrunA17Chr8g0337061		4.12798	1.05523	4.90088	0.660879	5.5267	0.273518	4.67748	0.375284	4.78275	0.161935		-0.648964	0.258232	-0.597818	0.305085	0.828162	0.134619	-0.0480938	0.952761		0	0	0	0		Putative knottin, scorpion toxin		GO:0006952
MtrunA17Chr1g0210961		4.1281	0.381309	4.47569	0.490273	4.77619	0.0797639	3.67833	0.848014	4.90347	0.271263		-0.384192	0.470328	-0.25624	0.649653	0.963006	0.0535012	-1.10011	0.0382588		0	0	0	1		Putative tetratricopeptide-like helical domain-containing protein		GO:0008568
MtrunA17Chr4g0074171		4.12839	0.680638	4.35897	0.83497	3.96348	0.666992	4.1063	0.822552	3.44942	0.202569		-0.36282	0.640179	0.511871	0.518707	-0.156817	0.870081	0.807939	0.334771		0	0	0	0		[GAPN]_NADP-dependent glyceraldehyde-3-phosphate dehydrogenase		GO:0005737;GO:0004029;GO:0004777;GO:0008886;GO:0009013;GO:0047100;GO:0055114
MtrunA17Chr2g0291951		4.12918	0.799801	5.18171	0.642627	4.93724	0.58186	4.73119	0.369237	4.88204	0.230402		-1.14427	0.051791	0.349551	0.614595	0.257526	0.728678	-0.151283	0.857166		0	0	0	0		hypothetical protein
MtrunA17Chr6g0458621		4.12922	0.0813241	5.38298	1.11943	4.774	0.176559	4.84641	0.0388823	3.84453	0.375856		-1.46198	0.00358961	0.771382	0.152794	-0.0646163	0.93205	1.04736	0.0866634		1	0	0	0
MtrunA17Chr8g0355461		4.13316	0.407872	5.39706	1.10418	4.22169	0.837804	5.1803	0.343042	3.72344	0.632204		-1.54003	0.023452	1.3164	0.0662027	-0.903381	0.226399	1.45547	0.0610937		1	0	0	0
MtrunA17Chr3g0130601		4.13361	0.478506	4.98563	0.388207	4.62731	0.264235	4.78215	0.219859	4.06558	0.197605		-0.849923	0.0387925	0.368892	0.420537	-0.166532	0.751761	0.767143	0.110916		1	0	0	0		Putative PsbP family protein		GO:0009507;GO:0009654;GO:0019898;GO:0005509;GO:0015979
MtrunA17Chr4g0034041		4.13376	0.472777	4.54891	0.697693	3.72805	0.395276	4.75355	0.584011	5.0153	0.36239		-0.537209	0.355102	0.966786	0.0965893	-1.10875	0.049397	-0.253684	0.716979		0	0	1	0		hypothetical protein
MtrunA17Chr3g0087091		4.13583	0.485327	3.89862	0.652984	4.67784	0.0911115	4.32566	0.384218	4.46645	0.0252328		0.182616	0.749377	-0.687802	0.152774	0.345727	0.501769	-0.124177	0.847743		0	0	0	0		Putative DNA (cytosine-5-)-methyltransferase
MtrunA17Chr6g0449711		4.13739	0.0714073	4.74338	0.501038	3.62329	0.422386	4.72792	0.405513	4.26969	0.728061		-0.665859	0.149741	1.19208	0.010833	-1.17944	0.0124033	0.42901	0.433344		0	1	1	0		hypothetical protein
MtrunA17Chr6g0470971		4.1394	0.261721	4.85899	0.872094	4.84552	0.244647	4.28965	0.517095	4.38999	0.478835		-0.839294	0.0638008	0.0952563	0.869421	0.55294	0.267646	-0.103341	0.881859		0	0	0	0		Putative transcription factor MYB-HB-like family		GO:0003677
MtrunA17Chr8g0334801		4.13987	0.324225	6.21022	0.482939	5.11548	0.346905	5.86747	0.0283725	5.20629	0.545231		-2.14632	1.71823e-07	1.11531	0.0050323	-0.740338	0.0833297	0.638692	0.17196		1	1	0	0		Putative transcription factor AP2-EREBP family		GO:0005634;GO:0003677;GO:0003700;GO:0006351;GO:0006355
MtrunA17Chr3g0132871		4.14262	0.610811	5.80051	0.741322	6.65582	0.431643	5.46214	0.46346	3.23271	1.43413		-1.76381	0.00528665	-0.739177	0.295216	1.22532	0.0559415	1.98004	0.00789276		1	0	0	1		hypothetical protein
MtrunA17Chr8g0354971		4.14338	0.295638	4.82023	0.363929	3.91982	0.124878	4.34853	0.468282	4.98419	0.528265		-0.698003	0.132351	0.954614	0.0440014	-0.541989	0.317284	-0.61684	0.228672		0	1	0	0		hypothetical protein
MtrunA17Chr2g0287971		4.14399	0.675739	4.54447	0.425993	6.00812	0.375548	4.61086	0.542021	4.35479	0.851011		-0.285224	0.680166	-1.51063	0.00522279	1.42527	0.0083775	0.175028	0.834965		0	1	1	0
MtrunA17Chr1g0171861		4.14399	0.102602	4.85954	0.573556	4.49516	0.462601	4.5889	0.0575146	4.5158	0.391625		-0.829337	0.0896463	0.408413	0.460566	-0.0363163	0.961338	0.0370241	0.960059		0	0	0	0		hypothetical protein
MtrunA17Chr6g0482781		4.14508	0.385798	5.4384	0.579313	4.74501	0.377212	4.55097	0.356029	4.57214	0.211346		-1.33561	0.000231741	0.736713	0.047197	0.164732	0.751612	0.0117962	0.98626		1	1	0	0		hypothetical protein
MtrunA17Chr7g0271001		4.14661	0.113217	4.99922	0.695478	4.35244	0.804548	5.11677	0.592067	4.158	0.512589		-0.918699	0.0947091	0.58671	0.327581	-0.790207	0.164447	1.10024	0.0658762		0	0	0	0		Putative expansin/Lol pI		GO:0005576;GO:0005618;GO:0016021;GO:0009664
MtrunA17Chr8g0372671		4.14898	0.619762	4.32061	0.111905	3.77996	0.590216	4.84031	0.089171	4.4536	0.478711		-0.0516039	0.936063	0.478052	0.400025	-1.03365	0.0289338	0.375494	0.504208		0	0	1	0		Putative salicylate carboxymethyltransferase		GO:0030795;GO:0032259
MtrunA17Chr4g0046151		4.14901	0.311913	3.96029	0.45644	4.38818	0.260368	4.51521	0.300408	4.29337	0.568719		0.178967	0.751763	-0.44088	0.397899	-0.123686	0.83203	0.160227	0.792234		0	0	0	0		Putative triacylglycerol lipase		GO:0016020;GO:0016788;GO:0052886;GO:0052887;GO:0052889;GO:0055114
MtrunA17Chr7g0214301		4.14901	0.311913	5.24923	0.192764	4.53133	0.381704	4.64033	0.38056	4.62479	0.299125		-1.1255	0.00313504	0.716142	0.0710464	-0.0944047	0.868887	0.0166582	0.979563		1	0	0	0		hypothetical protein
MtrunA17Chr4g0076271		4.14906	0.326013	4.86206	0.466375	4.94878	0.348283	5.1344	0.0793099	4.52839	0.237985		-0.798086	0.0725555	-0.0720594	0.899639	-0.153542	0.7736	0.624643	0.193555		0	0	0	0		Putative protein kinase RLK-Pelle-RLCK-VIIa-1 family		GO:0004672;GO:0005524;GO:0006468
MtrunA17Chr1g0213361		4.15151	0.135088	4.22007	0.47112	4.5333	0.409491	3.38562	0.860065	4.89997	0.311174		-0.0747987	0.90413	-0.351414	0.523155	1.03348	0.0417015	-1.37246	0.00962772		0	0	1	1		Putative S-crystallin		GO:0009570;GO:0004364;GO:0006749;GO:0010731
MtrunA17Chr4g0037171		4.15151	0.135088	4.19999	0.411536	4.38548	0.412911	4.38228	0.43595	4.44676	0.326837		-0.102882	0.848684	-0.164585	0.756657	0.0118521	0.986763	-0.0670938	0.912696		0	0	0	0		hypothetical protein
MtrunA17Chr7g0270271		4.1517	0.177297	4.81823	0.259314	5.58569	0.0333569	5.10694	0.608031	4.9459	0.919143		-0.714914	0.168375	-0.791345	0.105249	0.470907	0.360133	0.090734	0.896295		0	0	0	0
MtrunA17Chr1g0160551		4.1517	0.178071	4.63496	0.413813	4.75203	0.417585	4.84787	0.539968	4.02368	0.291514		-0.493644	0.32034	-0.136321	0.814209	-0.142255	0.805735	0.926379	0.0699292		0	0	0	0		Putative glycerophosphodiester phosphodiesterase, protein kinase RLK-Pelle-LRK10L-2 family		GO:0004672;GO:0005524;GO:0006468
MtrunA17Chr5g0408221		4.1517	0.178071	4.54328	0.85159	4.28212	0.57666	4.78304	0.491439	4.93842	0.651584		-0.44343	0.434149	0.308607	0.623014	-0.507745	0.377987	-0.178234	0.79579		0	0	0	0		hypothetical protein		GO:0016021
MtrunA17Chr8g0348271		4.15306	0.759594	5.48002	0.797897	4.71759	0.641174	4.88774	0.276442	3.80603	0.402775		-1.32706	0.00137176	0.750448	0.0861556	-0.123235	0.838824	1.14905	0.0287787		1	0	0	1		hypothetical protein
MtrunA17Chr8g0375041		4.15308	0.353325	4.62426	0.333135	5.04934	0.204182	5.26637	0.0845525	4.31901	0.312487		-0.480333	0.269454	-0.419558	0.325527	-0.20753	0.638981	0.961507	0.0218515		0	0	0	1		Putative transcription factor HSF-type-DNA-binding family		GO:0005634
MtrunA17Chr8g0365981		4.1545	0.244816	4.51861	0.422318	4.4397	0.432503	4.68283	0.225242	4.4342	0.233435		-0.419718	0.401171	0.045823	0.942206	-0.189049	0.7412	0.249142	0.676651		0	0	0	0		hypothetical protein		GO:0016021
MtrunA17Chr4g0058641		4.15505	0.539667	4.50601	0.44349	4.49066	0.447948	4.36046	0.255222	4.50213	0.17741		-0.384108	0.458011	0.0359762	0.955827	0.147528	0.812831	-0.141562	0.83337		0	0	0	0		Putative S-adenosyl-L-methionine-dependent methyltransferase		GO:0009507;GO:0008168;GO:0032259
MtrunA17Chr6g0476771		4.15726	0.491628	5.91691	0.702886	4.46584	0.565003	4.78664	0.192448	4.10868	0.185716		-1.86116	0.000181416	1.52213	0.00199063	-0.295287	0.660442	0.721334	0.257208		1	1	0	0		hypothetical protein
MtrunA17Chr7g0271091		4.15884	0.422391	3.73084	0.250772	5.03548	0.31851	3.48561	0.403759	4.22433	0.366385		0.456082	0.407622	-1.36657	0.00257678	1.56685	0.000757751	-0.736372	0.216655		0	1	1	0		Putative F-box domain-containing protein
MtrunA17Chr6g0476761		4.15928	0.425166	6.10285	0.715138	4.36933	0.428753	4.91891	0.377161	4.10643	0.252384		-2.04616	1.5875e-05	1.81338	7.78327e-05	-0.572176	0.318677	0.882987	0.134701		1	1	0	0
MtrunA17Chr4g0035981		4.15946	0.479423	4.666	0.322384	3.70495	0.795959	4.40383	0.447278	4.42195	0.827081		-0.466588	0.464768	0.960712	0.124379	-0.68055	0.304848	-0.0849256	0.921949		0	0	0	0		Fructose-bisphosphate aldolase 2		GO:0004332;GO:0006096
MtrunA17Chr2g0308141		4.16056	0.426524	4.34413	0.719344	4.75646	0.156272	4.70184	0.444711	4.83577	0.221832		-0.319962	0.572162	-0.299815	0.608227	0.0416206	0.953982	-0.127474	0.850018		0	0	0	0		hypothetical protein
MtrunA17Chr2g0314111		4.16097	0.801042	3.69697	0.39537	4.15908	0.606564	3.39342	0.733479	5.07849	0.288813		0.65396	0.313208	-0.558696	0.432981	0.750292	0.271368	-1.62869	0.012397		0	0	0	1
MtrunA17Chr4g0036321		4.16138	0.222227	5.16302	0.0862384	4.85218	0.173509	4.88976	0.458246	4.17615	0.609406		-1.03248	0.0101528	0.315888	0.491006	-0.0693518	0.903909	0.70732	0.139351		1	0	0	0		Putative methylecgonone reductase
MtrunA17Chr8g0335601		4.16368	0.178684	4.7179	0.515326	4.30118	0.302891	4.95177	0.0641168	4.05081	0.844599		-0.615986	0.20799	0.444903	0.403902	-0.657306	0.177001	0.844531	0.103523		0	0	0	0
MtrunA17Chr7g0263661		4.16403	0.630708	4.21468	0.754	5.70251	0.0721129	4.28229	0.645957	4.53353	0.149605		-0.0237043	0.973903	-1.43861	0.00172263	1.41149	0.00234801	-0.207399	0.770043		0	1	1	0		Putative DNA helicase		GO:0016021;GO:0003677;GO:0004386;GO:0005524;GO:0000724;GO:0006260;GO:0007140;GO:0007143;GO:0009555
MtrunA17Chr3g0122361		4.16563	0.651025	4.48148	0.184804	5.54913	0.178648	4.80258	0.686196	4.32792	0.644232		-0.209204	0.752114	-1.10153	0.0347304	0.64821	0.237751	0.558995	0.383974		0	1	0	0		hypothetical protein		GO:0005768;GO:0005802
MtrunA17Chr1g0191701		4.16633	0.721528	4.6835	0.723428	4.22706	0.97949	4.64033	0.38056	4.62479	0.299125		-0.518579	0.449796	0.499578	0.495504	-0.319463	0.683401	0.0200345	0.984109		0	0	0	0		hypothetical protein		GO:0016021
MtrunA17Chr3g0117211		4.16634	0.25765	4.16625	0.559385	4.68081	0.326139	4.79165	0.282762	4.22553	0.361365		-0.0250278	0.968431	-0.527678	0.275255	-0.0882522	0.878709	0.566157	0.254968		0	0	0	0
MtrunA17Chr6g0485921		4.16812	0.161921	4.51369	0.430816	4.62472	0.287594	4.7351	0.500959	4.71541	0.531506		-0.410882	0.444534	-0.0601795	0.92815	-0.131989	0.837595	-0.00248989	0.997751		0	0	0	0
MtrunA17Chr4g0073521		4.16832	0.199171	4.57646	0.290497	4.63119	0.564769	4.70157	0.690891	4.61742	0.232598		-0.406741	0.468755	-0.108037	0.871761	-0.0847524	0.903909	0.138104	0.845381		0	0	0	0		Putative transcription factor AP2-EREBP family		GO:0005634;GO:0003677;GO:0003700;GO:0006351;GO:0006355;GO:0007275
MtrunA17Chr8g0386131		4.16857	0.950147	4.3108	0.41571	2.72913	0.272748	2.68056	2.10358	3.343	1.77358		0.0689543	0.96292	1.93712	0.11705	-0.501793	0.757495	-0.474427	0.75706		0	0	0	0		Putative small auxin-up RNA		GO:0009733
MtrunA17Chr6g0453301		4.16942	0.486333	4.12628	0.586782	4.73018	0.267925	3.41707	0.92417	4.35492	0.329736		0.0198047	0.975856	-0.613769	0.207716	1.24069	0.00899876	-0.815571	0.150427		0	0	1	0
MtrunA17Chr4g0030731		4.16974	0.751239	4.31482	0.626223	4.17033	0.480952	4.6861	0.306443	4.32164	0.138891		-0.0712665	0.910875	0.203573	0.745407	-0.530491	0.321546	0.378971	0.532576		0	0	0	0		Putative plant disease resistance response protein		GO:0016020;GO:0042349;GO:0009699;GO:0050790
MtrunA17Chr4g0041041		4.17012	0.373521	3.89151	0.139161	4.23999	0.302287	4.57193	0.0932993	4.0743	0.443635		0.310828	0.55522	-0.389151	0.47394	-0.3229	0.524825	0.476752	0.359898		0	0	0	0		Putative erythromycin 3''-O-methyltransferase		GO:0005768;GO:0005774;GO:0005802;GO:0008757;GO:0032259
MtrunA17Chr4g0052351		4.17027	0.617119	5.97882	0.562222	3.92109	0.311273	5.85404	0.537277	4.26614	0.530906		-1.78591	0.000161638	2.15021	3.67852e-06	-2.01976	2.44344e-05	1.63847	0.00208508		1	1	1	1		hypothetical protein
MtrunA17Chr6g0481391		4.17281	0.179942	4.24476	0.578732	4.21124	0.729428	4.75976	0.408117	4.1703	0.779777		-0.196548	0.78863	0.0460133	0.956687	-0.501763	0.456453	0.523128	0.47306		0	0	0	0		Putative Heat shock protein 70 family
MtrunA17Chr4g0051791		4.17359	0.654686	4.41182	0.0889614	4.22166	0.401646	4.87886	0.122911	4.4253	0.451771		-0.144169	0.798377	0.166043	0.781894	-0.634916	0.178585	0.426023	0.424125		0	0	0	0		Putative stress up-regulated Nod 19
MtrunA17Chr8g0346511		4.17496	0.425609	4.62028	0.270238	4.49548	0.757148	4.05385	0.376673	4.32109	0.500178		-0.440065	0.421625	0.0508831	0.94148	0.497474	0.395308	-0.260198	0.717162		0	0	0	0		Putative protein kinase WNK-NRBP family		GO:0005829;GO:0004674;GO:0005524;GO:0006468;GO:0035556
MtrunA17Chr1g0165001		4.17561	0.539175	4.26869	0.637511	4.42004	0.392826	4.66558	0.648944	4.25079	0.575431		-0.116921	0.8813	-0.139034	0.863762	-0.297233	0.693528	0.482631	0.522886		0	0	0	0		Putative cyclin
MtrunA17Chr4g0003401		4.17569	0.495323	5.67891	0.820451	3.67424	0.383678	5.13046	0.541496	4.16899	0.301304		-1.61577	0.000835526	2.11755	1.42041e-05	-1.50616	0.0043077	0.947976	0.103835		1	1	1	0		hypothetical protein
MtrunA17Chr6g0452791		4.17622	0.174676	4.34036	0.474184	4.7782	0.279487	4.18061	0.597576	4.33893	0.377517		-0.227992	0.678241	-0.395927	0.444583	0.542363	0.276311	-0.104498	0.880009		0	0	0	0		Putative transcription factor MYB-HB-like family
MtrunA17Chr3g0104281		4.17642	0.603249	5.87737	0.592019	5.06294	0.231414	5.54348	0.306224	5.60985	0.241825		-1.7395	9.78268e-05	0.875335	0.0567023	-0.485321	0.338527	-0.0618424	0.926164		1	0	0	0		Putative thylakoid soluble phosphoprotein TSP9
MtrunA17Chr2g0321651		4.17647	0.655393	5.12659	0.52754	5.70313	0.179679	5.16118	0.129201	4.37643	0.532548		-0.965114	0.0591834	-0.532169	0.316187	0.561561	0.281341	0.761535	0.185038		0	0	0	0		Putative poly(A)-specific ribonuclease		GO:0030014;GO:0000175;GO:0000288
MtrunA17Chr3g0089071		4.17663	0.248109	3.87978	0.896406	4.83602	0.214402	4.9515	0.378683	4.38891	0.371729		0.10818	0.873156	-0.805943	0.136267	-0.122652	0.850443	0.561618	0.328467		0	0	0	0		Putative F-box domain-containing protein
MtrunA17Chr4g0075421		4.17744	0.344706	4.58641	0.312628	4.38408	0.244378	4.41083	0.569362	4.15397	0.313447		-0.477761	0.328334	0.238069	0.668524	-0.0506035	0.940504	0.273907	0.66178		0	0	0	0
MtrunA17Chr1g0171241		4.17798	0.412408	4.27612	0.247602	4.69442	0.198684	3.90644	1.08504	3.9322	0.115203		-0.0630492	0.925969	-0.434402	0.44942	0.566395	0.307599	0.243069	0.739844		0	0	0	0		hypothetical protein
MtrunA17Chr8g0372771		4.17862	0.642238	3.30135	1.20263	4.05965	0.549901	4.34497	0.278066	4.37565	0.230763		0.732918	0.226083	-0.558516	0.405728	-0.255082	0.716426	-0.0445947	0.956475		0	0	0	0		Putative transcription initiation factor IIE subunit alpha, TFIIEalpha/SarR/Rpc3 HTH
MtrunA17Chr3g0124241		4.17932	0.195934	4.83419	0.311807	5.50645	0.0645773	4.80784	0.309453	4.12371	0.307806		-0.723444	0.0723737	-0.658641	0.0705802	0.675938	0.0619583	0.734173	0.10547		0	0	0	0
MtrunA17Chr1g0173571		4.18092	0.295257	4.57764	0.13468	4.37689	0.173159	5.09314	0.343385	3.86301	0.239924		-0.409207	0.344827	0.227167	0.640823	-0.752043	0.0469665	1.28067	0.00298463		0	0	1	1		Putative remorin
MtrunA17Chr4g0064271		4.18102	0.52584	5.21182	0.874393	5.45032	0.217002	4.65823	0.253644	4.82387	0.552923		-1.1266	0.027926	-0.145611	0.822634	0.780298	0.148685	-0.203027	0.783158		1	0	0	0
MtrunA17Chr1g0186881		4.18286	0.349067	4.88796	0.699843	5.24587	0.529673	5.51134	0.916327	4.02193	0.531403		-0.818937	0.221784	-0.363657	0.632239	-0.310846	0.688751	1.61987	0.0192568		0	0	0	1		hypothetical protein
MtrunA17Chr7g0249471		4.18286	0.349067	4.90467	0.333115	4.31627	0.0440438	5.04654	0.322603	4.70759	0.36848		-0.793679	0.0448023	0.665144	0.106697	-0.785503	0.0463014	0.353168	0.443174		1	0	1	0		hypothetical protein
MtrunA17Chr7g0275311		4.18514	0.649724	5.07595	0.413872	4.16728	0.14428	3.99268	0.524544	4.30253	0.560143		-0.858327	0.100788	0.985474	0.0690778	0.155502	0.841612	-0.381722	0.601019		0	0	0	0		hypothetical protein
MtrunA17Chr8g0339681		4.18566	0.272144	6.44423	0.660008	5.82375	0.294407	6.46813	0.205637	5.49217	0.59438		-2.30604	1.45437e-08	0.6817	0.103452	-0.649968	0.11873	0.941148	0.0323714		1	0	0	1		Putative defensin, plant		GO:0031640;GO:0050832
MtrunA17Chr8g0373861		4.18654	0.789199	3.99439	0.432266	4.55539	0.656644	4.70681	0.0910109	4.50378	0.445693		0.302999	0.644061	-0.68	0.272049	-0.0602742	0.938296	0.187567	0.804743		0	0	0	0		Putative TMEM220 protein		GO:0016020
MtrunA17Chr1g0202041		4.18789	0.142065	4.87751	0.316128	3.68379	0.475526	4.18576	0.854992	5.67687	0.547553		-0.722994	0.192129	1.23428	0.0275748	-0.698254	0.270736	-1.40268	0.0137717		0	1	0	1		Putative histidine decarboxylase		GO:0016021;GO:0004398;GO:0030170;GO:0050174;GO:0019752
MtrunA17Chr2g0294531		4.1884	0.638221	5.51372	0.746206	5.38965	0.444723	5.15626	0.156327	3.5612	0.344585		-1.34036	0.00936275	0.17317	0.78924	0.257274	0.691298	1.66925	0.00668164		1	0	0	1		hypothetical protein
MtrunA17Chr1g0178881		4.18913	0.612826	4.83844	0.438057	4.54646	0.38727	4.65398	0.622517	4.56194	0.750709		-0.64401	0.214014	0.234057	0.704823	-0.071352	0.92192	0.0829935	0.910747		0	0	0	0		hypothetical protein
MtrunA17Chr6g0482181		4.19	0.434373	4.3192	0.161464	4.16416	0.659773	4.56515	0.693035	3.6651	0.913155		-0.0724633	0.930696	0.0602089	0.945535	-0.428826	0.565149	0.882269	0.23252		0	0	0	0		Putative TIR domain-containing protein		GO:0007165
MtrunA17Chr7g0276371		4.19056	0.461971	4.495	0.880682	4.60706	0.462524	4.64265	0.385429	4.143	0.111171		-0.377201	0.536667	-0.0386599	0.958293	-0.0936445	0.900066	0.602201	0.349596		0	0	0	0		Putative Late embryogenesis abundant protein, LEA-14		GO:0009506;GO:0016021;GO:0046658;GO:0004871;GO:0006952;GO:0007165
MtrunA17Chr3g0079111		4.19257	0.813679	4.68271	0.398147	4.68962	0.172524	4.81151	0.418549	4.96801	0.339723		-0.390432	0.47852	0.00330146	0.996431	-0.190337	0.761271	-0.121141	0.860052		0	0	0	0		Putative pentatricopeptide		GO:0005739;GO:0016787;GO:0080156
MtrunA17Chr3g0102831		4.19259	0.809945	4.51536	0.73643	4.8274	0.275349	5.18984	0.327215	4.15163	0.444839		-0.310608	0.643982	-0.272361	0.700629	-0.361969	0.584829	1.03649	0.0992324		0	0	0	0		hypothetical protein
MtrunA17Chr3g0084791		4.19305	0.0646256	5.47146	1.33641	4.6597	0.335695	4.7039	0.216477	4.58637	0.256812		-1.5805	0.0049847	1.02825	0.0864301	0.0104232	0.991974	0.107358	0.903235		1	0	0	0		Putative ribonuclease H-like domain, hAT-like transposase, RNase-H
MtrunA17Chr7g0222131		4.1934	0.620332	4.86106	0.131461	4.30352	0.056838	4.73346	0.240012	4.30803	0.0323519		-0.679701	0.103772	0.598774	0.173855	-0.469917	0.307599	0.457076	0.358992		0	0	0	0
MtrunA17Chr1g0200741		4.19518	0.540252	4.67271	0.694065	4.44661	0.416157	4.30872	0.670189	4.159	0.0537491		-0.488064	0.404643	0.253132	0.708923	0.113034	0.884606	0.225105	0.774437		0	0	0	0		Putative CCA tRNA nucleotidyltransferase		GO:0003723;GO:0016779;GO:0006396
MtrunA17Chr1g0195261		4.19637	0.608728	4.56774	0.78006	5.3655	0.0932868	4.80394	0.126112	4.83243	0.501539		-0.460218	0.368056	-0.710592	0.131159	0.598471	0.209007	-0.0901499	0.894431		0	0	0	0		Putative transcription regulator Homeodomain-LIKE family		GO:0003677
MtrunA17Chr7g0218941		4.19912	0.661663	4.58472	0.624203	4.43077	0.332909	3.94528	0.210641	4.43132	0.16038		-0.34303	0.532244	0.179677	0.774031	0.540162	0.352649	-0.523159	0.405291		0	0	0	0		Putative P-loop containing nucleoside triphosphate hydrolase, leucine-rich repeat domain, L		GO:0043531;GO:0006952
MtrunA17Chr7g0271111		4.19967	0.437948	4.81387	0.167964	5.06034	0.259851	4.67966	0.241085	4.51054	0.366289		-0.55455	0.202629	-0.263163	0.578254	0.37946	0.40143	0.164398	0.778744		0	0	0	0		Putative tetratricopeptide-like helical domain-containing protein
MtrunA17Chr7g0249981		4.20072	0.53515	4.98972	1.13955	4.68731	0.258269	4.97548	0.492676	4.61614	0.379854		-0.905356	0.0675693	0.438277	0.434208	-0.31512	0.595851	0.390773	0.528258		0	0	0	0		Putative UDP-glucuronosyl/UDP-glucosyltransferase		GO:0043231;GO:0080043;GO:0080044;GO:0009813;GO:0052696
MtrunA17Chr4g0027291		4.20145	0.429225	5.16469	0.906069	4.77949	0.121933	4.75022	0.346713	3.96017	0.615229		-1.11185	0.0444827	0.532759	0.389054	-0.0116532	0.990534	0.740167	0.268566		1	0	0	0
MtrunA17Chr4g0001441		4.20189	0.453511	4.44431	0.452114	4.05104	0.117099	4.42364	0.768623	4.7377	0.310461		-0.241801	0.686258	0.429029	0.480781	-0.466334	0.435958	-0.234882	0.730205		0	0	0	0		Putative pentatricopeptide		GO:0008568
MtrunA17Chr1g0155081		4.20284	0.263576	4.14205	0.202438	5.02018	0.136505	4.67426	0.487284	4.73167	0.854005		0.0329428	0.96318	-0.905203	0.0756009	0.350186	0.534262	-0.127139	0.855433		0	0	0	0		hypothetical protein		GO:0005829;GO:0016021;GO:0016618;GO:0030267
MtrunA17Chr2g0290821		4.20374	0.570444	4.34403	0.192661	3.97699	0.272026	4.90118	0.0953686	4.76265	0.535498		-0.117785	0.836063	0.419225	0.44272	-0.981547	0.0278172	0.128438	0.830224		0	0	1	0		Putative glucan endo-1,3-beta-D-glucosidase		GO:0016021;GO:0046658;GO:0004553;GO:0030247;GO:0005975
MtrunA17Chr3g0100531		4.20439	0.245795	4.74209	0.450983	4.17459	1.09991	4.2191	0.575809	4.60128	0.614327		-0.513823	0.297397	0.403682	0.449363	0.133021	0.84069	-0.401938	0.499927		0	0	0	0		hypothetical protein
MtrunA17Chr8g0383031		4.20451	0.0134543	7.04397	1.14864	4.92236	0.555668	5.08309	0.199708	4.14207	0.214806		-3.04883	1.23049e-08	2.29169	6.07899e-06	-0.188551	0.801498	1.00501	0.124598		1	1	0	0
MtrunA17Chr8g0337751		4.20507	0.351632	4.42864	0.344534	4.52714	0.180904	4.45186	0.132955	4.23169	0.403617		-0.272499	0.563127	-0.0779528	0.887098	0.0570273	0.922196	0.235783	0.673518		0	0	0	0		Putative knottin, scorpion toxin		GO:0006952
MtrunA17Chr6g0480161		4.20707	0.404987	4.60838	0.538089	4.33762	0.57757	3.93797	0.773338	3.9501	0.674817		-0.487173	0.381366	0.315477	0.612793	0.291151	0.665318	0.100515	0.903178		0	0	0	0		hypothetical protein
MtrunA17Chr7g0246631		4.20742	0.139341	4.51925	0.409194	4.64532	0.463863	4.27615	0.19454	4.5165	0.176856		-0.375352	0.449866	-0.119249	0.836586	0.401471	0.437763	-0.240089	0.696667		0	0	0	0		Putative transcription factor & lipid binding HD-SAD family		GO:0005634;GO:0008289;GO:0043565;GO:0006355
MtrunA17Chr1g0210151		4.20801	0.684862	4.92813	0.372619	7.01843	0.672407	4.97025	0.564138	4.5292	0.300196		-0.644003	0.276189	-2.15879	9.02366e-06	2.08489	2.32944e-05	0.490396	0.478116		0	1	1	0		Putative transcription factor bZIP family		GO:0003700;GO:0043565;GO:0006351;GO:0006355
MtrunA17Chr8g0349691		4.20824	0.277903	4.69645	0.671258	5.18576	0.194032	5.06889	0.641489	4.2925	0.766587		-0.607803	0.333945	-0.418556	0.536217	0.0273849	0.975868	0.811771	0.222738		0	0	0	0		Putative small GTPase superfamily, P-loop containing nucleoside triphosphate hydrolase
MtrunA17Chr1g0180141		4.21005	0.341217	8.00798	1.30268	4.79906	1.30416	5.81081	0.255349	4.86704	0.322884		-3.98258	3.84504e-09	3.22431	2.68904e-07	-0.955625	0.193544	0.985665	0.198418		1	1	0	0
MtrunA17Chr6g0476211		4.21005	0.341217	4.73494	0.634011	4.23144	0.274343	4.87637	0.357081	4.22918	0.2335		-0.620569	0.171462	0.580598	0.227253	-0.660157	0.152313	0.649792	0.192868		0	0	0	0		Putative DNA-binding domain-containing protein		GO:0005634;GO:0003677
MtrunA17Chr4g0037901		4.21016	0.32853	4.80775	0.560046	4.3593	0.15898	3.72734	0.961058	4.53363	0.176493		-0.655671	0.208283	0.491943	0.385771	0.415915	0.513241	-0.578706	0.359898		0	0	0	0		hypothetical protein
MtrunA17Chr3g0140491		4.21026	0.494811	4.55906	0.284636	5.75216	0.22013	4.34131	0.945113	4.28043	0.0800398		-0.301889	0.595158	-1.246	0.00534896	1.3049	0.00374686	0.249085	0.716181		0	1	1	0		Putative glycoside hydrolase family 18, catalytic domain, glycoside hydrolase superfamily		GO:0005576;GO:0004568;GO:0008061;GO:0005975;GO:0006032
MtrunA17Chr1g0154461		4.21142	0.618229	3.77039	0.66866	4.3522	0.563317	4.60532	0.367838	4.39041	0.12808		0.416873	0.462461	-0.565645	0.32444	-0.232002	0.703214	0.234999	0.721272		0	0	0	0		Putative F-box domain, FBD domain, leucine-rich repeat domain, L domain-containing protein		GO:0016021;GO:0016874
MtrunA17Chr2g0308191		4.21202	0.0808605	5.14018	0.888225	4.19371	0.121537	5.1687	0.330512	5.13176	0.435476		-1.05064	0.00860176	1.07181	0.00847077	-1.01525	0.0141221	0.0312599	0.957321		1	1	1	0		Putative plant self-incompatibility S1		GO:0016021
MtrunA17Chr6g0455031		4.21217	0.136034	4.37476	0.384866	4.74749	0.161474	4.43849	0.200314	4.31027	0.297383		-0.199633	0.69003	-0.382421	0.405226	0.318284	0.498073	0.116145	0.848078		0	0	0	0		Putative TIR domain, P-loop containing nucleoside triphosphate hydrolase		GO:0043531;GO:0006952;GO:0007165
MtrunA17Chr7g0235291		4.21358	0.316576	4.47871	0.16087	4.64559	0.378008	4.28613	0.255206	5.02046	0.429387		-0.231982	0.654996	-0.197044	0.716364	0.376166	0.461949	-0.774836	0.102346		0	0	0	0		Putative transcription factor AP2-EREBP family		GO:0005634;GO:0003677;GO:0003700;GO:0006351;GO:0006355;GO:0007275
MtrunA17Chr3g0087521		4.21372	0.361551	4.83194	0.778244	4.30053	0.693053	4.66889	0.275261	4.3725	1.34335		-0.671581	0.334704	0.449691	0.569133	-0.263199	0.757742	0.1422	0.88084		0	0	0	0
MtrunA17Chr4g0032671		4.21442	0.319119	4.93906	0.201137	4.75213	0.342194	4.87067	0.241631	4.18089	0.555956		-0.760488	0.0561424	0.194543	0.678565	-0.142159	0.776421	0.700696	0.121541		0	0	0	0		hypothetical protein
MtrunA17Chr1g0173261		4.21467	0.510707	4.55534	0.235554	4.31244	0.283309	4.46757	0.319375	3.68231	0.601357		-0.299954	0.559366	0.237976	0.672863	-0.16655	0.782734	0.759817	0.169026		0	0	0	0		hypothetical protein
MtrunA17Chr1g0156401		4.21489	0.472233	5.12965	0.654571	4.29841	0.187861	5.01446	0.510776	3.59469	0.591836		-0.989029	0.0590122	0.887539	0.1049	-0.79762	0.14927	1.5163	0.0120653		0	0	0	1		Putative LOG family protein
MtrunA17Chr2g0282331		4.21502	0.552322	5.31826	0.760274	4.81464	0.620908	5.2881	0.359989	4.53793	0.313112		-1.16012	0.0421392	0.547003	0.387006	-0.483274	0.456695	0.809578	0.208028		1	0	0	0		hypothetical protein
MtrunA17Chr4g0048051		4.21593	0.445872	4.79129	0.434394	5.2415	0.348575	4.80084	0.68734	4.16759	0.328256		-0.553825	0.296509	-0.436009	0.42536	0.381375	0.491893	0.730341	0.208313		0	0	0	0		Putative major facilitator, sugar transporter, major facilitator superfamily		GO:0005887;GO:0005351;GO:0005355;GO:0032440;GO:0015992;GO:0046323;GO:0055114;GO:1904659
MtrunA17Chr4g0032511		4.21752	0.548376	4.54881	0.162442	4.5848	0.290203	4.8259	0.300498	4.65847	0.303512		-0.320289	0.529411	-0.0435045	0.944023	-0.269716	0.604739	0.182068	0.756845		0	0	0	0		hypothetical protein
MtrunA17Chr3g0129581		4.22115	0.260524	3.89378	0.402792	4.33443	0.608433	3.9279	0.499451	4.5068	0.802648		0.318501	0.642232	-0.486424	0.480283	0.433096	0.536414	-0.683831	0.316658		0	0	0	0		Putative EamA domain-containing protein		GO:0016021;GO:0022857;GO:0055085
MtrunA17MTg0490961		4.22337	0.406233	5.00727	0.689532	4.22127	0.195734	4.67317	0.642607	3.91982	0.174815		-0.88576	0.0569662	0.878429	0.0689756	-0.508874	0.346884	0.835214	0.133848		0	0	0	0		Putative oxidoreductase
MtrunA17Chr7g0219501		4.22392	0.351779	4.57579	0.124653	4.15331	0.177782	4.51581	0.543224	4.68654	0.108555		-0.313282	0.506937	0.441752	0.365601	-0.413967	0.401259	-0.158298	0.783866		0	0	0	0		Putative protein LONGIFOLIA 1/2		GO:0051513
MtrunA17Chr4g0012041		4.2245	0.573099	5.98594	0.591861	4.94591	0.428483	5.21501	1.04883	5.36479	0.624365		-1.67881	0.00200092	1.04869	0.0653471	-0.368748	0.590815	-0.132117	0.871014		1	0	0	0		hypothetical protein
MtrunA17Chr3g0082131		4.22461	0.762873	3.90452	0.207879	4.82576	0.0704434	4.30759	0.661463	4.67916	0.25001		0.433654	0.422235	-0.953972	0.0517141	0.457055	0.374922	-0.314498	0.601459		0	0	0	0		Putative P-loop containing nucleoside triphosphate hydrolase, leucine-rich repeat domain, L		GO:0043531;GO:0006952
MtrunA17Chr7g0252381		4.22537	0.723607	5.47314	0.467505	4.10946	0.529176	4.74706	0.0863051	4.95848	0.230712		-1.21548	0.013022	1.40687	0.00431641	-0.625054	0.283053	-0.225933	0.74398		1	1	0	0		Putative transcription factor AP2-EREBP family		GO:0005634;GO:0003677;GO:0003700;GO:0006351;GO:0006355
MtrunA17Chr3g0101191		4.22586	0.605345	4.43646	0.893156	4.72733	0.270608	4.18692	0.299614	4.78356	0.345574		-0.274177	0.670043	-0.152389	0.832015	0.583424	0.350213	-0.64159	0.329209		0	0	0	0		Putative RNA-directed DNA polymerase		GO:0097159;GO:1901363
MtrunA17Chr5g0407351		4.22647	0.379917	5.45703	0.953754	4.59131	0.356972	5.61379	0.149342	4.13595	0.213896		-1.38743	0.00243163	0.991233	0.0352669	-1.05143	0.0236049	1.49122	0.00407115		1	1	1	1		hypothetical protein
MtrunA17Chr4g0075651		4.22705	0.497839	4.76948	0.0657311	4.90368	0.81209	4.46718	0.344453	4.47052	0.192825		-0.514781	0.366693	-0.268815	0.671529	0.570963	0.326985	0.000709024	0.999429		0	0	0	0		hypothetical protein
MtrunA17Chr4g0063871		4.22863	0.107202	4.65768	0.286181	4.92824	0.162013	5.54725	0.0403726	5.17863	0.505074		-0.472344	0.305304	-0.253612	0.610438	-0.623025	0.11531	0.337152	0.466146		0	0	0	0		hypothetical protein		GO:0016021;GO:0010052
MtrunA17Chr8g0350541		4.22871	0.90168	4.1819	0.832068	4.3709	0.23002	3.65251	0.143276	5.46243	0.681262		0.0151349	0.98717	-0.00892045	0.992845	0.782547	0.307259	-1.95745	0.00725761		0	0	0	1		Putative chitinase		GO:0004553;GO:0005975
MtrunA17Chr5g0430811		4.2291	0.262466	5.36539	0.937746	4.34871	0.21239	5.0206	0.900166	4.42656	0.471564		-1.27874	0.0234146	1.16436	0.048418	-0.822994	0.184691	0.748988	0.265098		1	1	0	0		hypothetical protein
MtrunA17Chr3g0119121		4.2298	0.179851	4.478	0.524099	4.01903	0.397324	5.03432	0.296568	5.12402	0.291516		-0.331533	0.491486	0.468378	0.348054	-0.978658	0.0189761	-0.106221	0.847957		0	0	1	0		hypothetical protein
MtrunA17Chr8g0379041		4.23015	0.239948	4.71714	0.233137	4.72502	0.351199	4.55062	0.310737	4.86678	0.274826		-0.525573	0.234619	-0.0146683	0.979126	0.166391	0.754547	-0.332725	0.514288		0	0	0	0		hypothetical protein
MtrunA17Chr8g0390031		4.23065	0.362383	4.01826	0.640453	4.69262	0.400005	3.70546	0.785278	4.64349	0.478257		0.150278	0.836389	-0.625242	0.330037	0.946789	0.119655	-0.892412	0.178432		0	0	0	0		hypothetical protein
MtrunA17Chr1g0168241		4.23092	0.180007	5.16155	0.675461	3.79328	0.527051	4.91557	0.732299	3.28412	1.12494		-1.04101	0.0891711	1.4981	0.0152054	-1.22715	0.0548322	1.54329	0.0287787		0	1	0	1		hypothetical protein		GO:0016021
MtrunA17Chr2g0330071		4.23136	0.385421	3.05925	0.89025	5.11396	0.596254	4.11985	0.607969	3.9605	0.899541		1.14379	0.115395	-2.05221	0.00202884	0.925504	0.179554	0.169709	0.862738		0	1	0	0		hypothetical protein		GO:0010052
MtrunA17Chr8g0346971		4.23193	0.523922	4.38953	0.114428	4.56552	0.390581	4.34248	0.866668	4.09223	0.580026		-0.125983	0.850297	-0.208832	0.752156	0.126491	0.859885	0.347705	0.62158		0	0	0	0		Putative dynamin central domain, dynamin, GTPase domain, GTPase effector domain, Dynamin superfamily		GO:0003924;GO:0005525
MtrunA17Chr1g0164721		4.23228	0.358103	5.29516	0.492327	4.16226	0.43914	5.59721	0.204721	4.53267	0.335877		-1.1095	0.00670361	1.1506	0.00572936	-1.42057	0.000398273	1.08618	0.0150362		1	1	1	1		Putative DnaJ domain-containing protein		GO:0005737;GO:0016021
MtrunA17Chr4g0022041		4.234	0.44938	3.88006	0.113958	4.47483	0.245374	4.58206	0.381679	4.44827	0.223196		0.432108	0.369011	-0.624463	0.187574	-0.112824	0.837433	0.142235	0.806484		0	0	0	0		Putative leucine-rich repeat-containing, plant-type, leucine-rich repeat domain, L
MtrunA17Chr1g0162541		4.23673	0.119651	5.37427	0.95716	4.58908	0.42969	4.8883	0.380113	4.30121	0.430081		-1.36974	0.01293	0.950433	0.105757	-0.302852	0.66995	0.610548	0.37546		1	0	0	0		hypothetical protein
MtrunA17Chr7g0227711		4.23762	0.40071	5.2093	0.106677	4.89429	0.239865	5.16408	0.187036	4.47253	0.23192		-0.931155	0.0104463	0.291518	0.482068	-0.251089	0.557581	0.718273	0.0833555		1	0	0	0		hypothetical protein
MtrunA17Chr6g0451581		4.23812	0.24782	4.12444	0.377822	4.63464	0.173957	4.25174	0.840843	4.17373	0.425701		0.127547	0.845604	-0.512458	0.378627	0.281962	0.653411	0.134606	0.858438		0	0	0	0		Putative aminoacyltransferase, E1 ubiquitin-activating enzyme		GO:0005634;GO:0005737;GO:0004842;GO:0016567
MtrunA17Chr4g0037501		4.23925	0.773591	4.16601	1.03841	4.2142	0.357525	4.74063	0.360919	4.29339	0.652109		0.0169599	0.98315	0.106661	0.897514	-0.580606	0.384167	0.440496	0.557273		0	0	0	0		Putative glutaminyl-tRNA synthase (glutamine-hydrolyzing)
MtrunA17Chr2g0287961		4.24019	0.638952	4.63867	0.397637	6.17889	0.456357	4.74865	0.583437	4.47925	0.89624		-0.296477	0.678427	-1.59608	0.0047798	1.4594	0.00977862	0.170626	0.8445		0	1	1	0		hypothetical protein
MtrunA17Chr3g0099311		4.24095	0.183438	4.59418	0.612431	4.39255	0.258313	4.75778	0.662759	5.00237	0.484042		-0.502325	0.3157	0.327008	0.555866	-0.431065	0.410232	-0.217021	0.716979		0	0	0	0		hypothetical protein
MtrunA17Chr2g0288391		4.24196	0.515402	3.77452	0.823879	3.95594	0.658551	4.73186	0.111646	4.32735	0.175652		0.42357	0.494763	-0.103242	0.895663	-0.753491	0.184083	0.418656	0.523153		0	0	0	0		Putative protein kinase RLK-Pelle-LRR-III family		GO:0005622;GO:0016021;GO:0004709;GO:0004714;GO:0005524;GO:0000165;GO:0000186;GO:0018108
MtrunA17Chr6g0485511		4.24199	0.436872	4.95421	0.2703	4.25189	0.123931	5.13139	0.411607	4.49748	0.359957		-0.693786	0.0770315	0.717331	0.0780871	-0.931679	0.0145407	0.687879	0.102131		0	0	1	0		hypothetical protein
MtrunA17Chr1g0210341		4.24253	0.474854	4.62836	0.494075	4.66049	0.350743	4.44756	0.138313	4.28268	0.426308		-0.359044	0.502013	-0.0226188	0.972099	0.245402	0.68419	0.14825	0.835338		0	0	0	0		Putative leucine-rich repeat domain, L domain-containing protein		GO:0016021
MtrunA17Chr3g0108721		4.24259	0.269424	3.94765	0.89121	4.78805	0.444826	4.88134	0.248814	4.08404	0.468198		0.142142	0.838749	-0.799097	0.173948	-0.0222973	0.97974	0.830011	0.174245		0	0	0	0		hypothetical protein
MtrunA17Chr8g0376671		4.24327	0.246836	3.87971	0.537232	3.81476	0.551112	4.40509	0.545916	4.35611	0.310637		0.353512	0.553873	0.0567594	0.941735	-0.621957	0.279481	0.0572983	0.939624		0	0	0	0		Putative RNA helicase
MtrunA17Chr5g0401411		4.24357	0.550111	5.84201	0.357088	5.33366	0.341873	5.12181	0.458241	4.80495	0.191491		-1.64231	8.80303e-05	0.513894	0.261761	0.201799	0.716096	0.354974	0.528058		1	0	0	0		hypothetical protein
MtrunA17Chr5g0442381		4.24521	0.185436	4.65562	0.540936	5.77361	0.2047	4.6895	0.454986	4.25071	0.637872		-0.504418	0.334076	-1.08003	0.0151249	1.06315	0.0164957	0.417108	0.489756		0	1	1	0		Putative PsbP family protein		GO:0009654;GO:0019898;GO:0005509;GO:0015979
MtrunA17Chr5g0436271		4.24733	0.371851	5.01874	0.962682	4.83659	0.35729	5.32908	0.0773357	5.01561	0.38808		-0.980928	0.083432	0.32624	0.629981	-0.448675	0.480793	0.290648	0.689806		0	0	0	0		Putative transcription factor interactor and regulator FHA-SMAD family		GO:0016021
MtrunA17Chr3g0085381		4.24817	0.523895	4.9365	0.474472	4.94025	0.339702	4.53445	1.15627	4.7675	0.529739		-0.678741	0.308223	-0.017996	0.982764	0.218793	0.790007	-0.0711748	0.939453		0	0	0	0
MtrunA17Chr6g0464721		4.24905	0.740926	4.68376	0.44177	4.95763	0.0882096	4.99281	0.508883	4.71416	0.389772		-0.353943	0.544971	-0.235385	0.712294	-0.0766224	0.915786	0.298471	0.655865		0	0	0	0
MtrunA17Chr2g0332521		4.24913	0.549618	4.06778	0.537072	4.72539	0.279257	3.90355	0.705432	4.40961	1.05377		0.32165	0.663914	-0.684156	0.328295	0.830577	0.22236	-0.634975	0.403241		0	0	0	0		Putative RNA-directed DNA polymerase
MtrunA17Chr3g0116971		4.25029	0.763653	5.34622	0.533727	4.27861	0.626669	5.84702	0.34094	4.37695	0.493615		-1.10705	0.0328883	1.08334	0.0421632	-1.66267	0.000904231	1.5928	0.00443358		1	1	1	1		hypothetical protein
MtrunA17Chr4g0042561		4.25091	1.06703	4.86052	1.50556	7.36754	0.0575551	5.46701	1.41978	4.31045	0.89192		-0.890611	0.338711	-2.3266	0.00681059	1.60541	0.0604626	1.5758	0.103201		0	1	0	0		[MtNAC969]_Putative transcription factor NAM family		GO:0005634;GO:0003677;GO:0006351;GO:0006355
MtrunA17Chr2g0288971		4.25146	0.344283	4.74744	0.326654	4.79352	0.391117	4.56079	0.246553	4.56377	0.714307		-0.499978	0.353166	-0.0406569	0.952628	0.244702	0.696147	-0.141173	0.844682		0	0	0	0		Putative tetratricopeptide-like helical domain-containing protein		GO:0008568
MtrunA17Chr3g0145351		4.25282	0.415305	3.77372	0.298285	4.65184	0.0836982	4.59101	0.175754	4.30427	0.204003		0.495593	0.305669	-0.906729	0.0397172	0.0369421	0.950188	0.318828	0.538308		0	1	0	0		Putative amidophosphoribosyltransferase		GO:0004044;GO:0046872;GO:0051536;GO:0006189;GO:0009113;GO:0009116
MtrunA17Chr1g0155281		4.25292	0.117767	5.03692	0.265811	4.20923	0.306575	5.02906	0.717067	4.68243	0.321865		-0.835614	0.0386638	0.851199	0.0406479	-0.875054	0.033682	0.409822	0.387645		1	1	1	0		Putative Heat shock factor binding 1
MtrunA17Chr5g0432411		4.25432	0.348842	4.63172	0.369907	4.93111	0.128425	5.16723	0.763245	4.66928	0.299974		-0.416642	0.451815	-0.290742	0.620872	-0.362755	0.506666	0.614341	0.258802		0	0	0	0		Putative F-box domain-containing protein
MtrunA17Chr5g0394011		4.25483	0.55549	4.55157	1.02081	4.1026	0.59453	4.64834	0.330877	4.77882	0.322649		-0.47382	0.466017	0.649453	0.332301	-0.545657	0.42025	-0.138959	0.868576		0	0	0	0		Putative protein kinase RLK-Pelle-DLSV family		GO:0005886;GO:0009506;GO:0016021;GO:0004674;GO:0005524;GO:0006468;GO:0006952
MtrunA17Chr1g0154911		4.25546	0.273338	4.71756	0.645531	4.9134	0.360972	4.71992	0.244042	4.5322	0.230843		-0.53887	0.270056	-0.204633	0.713881	0.250352	0.651682	0.198033	0.754863		0	0	0	0
MtrunA17Chr6g0483511		4.25617	0.0767177	5.14205	0.313707	4.66993	0.557688	4.56603	0.427365	4.67636	0.92327		-0.91716	0.0295819	0.472578	0.305151	0.110227	0.854803	-0.186715	0.756893		1	0	0	0		Putative TNFR/NGFR cysteine-rich region		GO:0005737;GO:0046914;GO:0030001;GO:0046916
MtrunA17Chr8g0352051		4.25783	0.490423	4.35927	1.01973	4.51308	0.458198	4.76661	0.384784	5.00393	0.612859		-0.197029	0.74024	-0.0483222	0.943292	-0.297714	0.607042	-0.207937	0.74183		0	0	0	0
MtrunA17Chr1g0172691		4.2582	0.697049	4.70727	0.342747	4.67213	0.524195	5.19009	0.0538321	4.54423	0.685832		-0.367481	0.561722	-0.0020556	0.998069	-0.480196	0.436855	0.571416	0.377917		0	0	0	0		hypothetical protein
MtrunA17Chr1g0178891		4.25831	0.64345	4.95338	0.363063	4.75683	0.254419	4.76898	0.586261	4.68634	0.76244		-0.675111	0.166732	0.161883	0.787756	-0.00304645	0.997648	0.0693091	0.922001		0	0	0	0		Putative LysM domain-containing protein		GO:0016020
MtrunA17Chr5g0405131		4.25864	0.198894	4.06116	0.50223	4.69046	0.0318827	4.76019	0.349723	4.72192	0.418177		0.223778	0.684375	-0.627874	0.198443	-0.114838	0.841285	0.0586106	0.925877		0	0	0	0		Putative alpha/Beta hydrolase
MtrunA17Chr7g0249251		4.25872	0.655976	5.09637	0.56699	4.24698	0.231174	4.93418	0.240675	4.87054	0.729434		-0.790023	0.0884355	0.898799	0.0595428	-0.720082	0.147564	0.0168565	0.981258		0	0	0	0		Putative CRIB domain-containing protein		GO:0016324;GO:0009860;GO:0010215;GO:0017157;GO:0030833;GO:0051650
MtrunA17Chr2g0282811		4.25929	0.307863	4.56574	0.52637	8.24243	0.802085	5.45232	1.07415	4.94701	0.354079		-0.196561	0.78462	-3.78179	2.14212e-14	2.71553	2.47488e-08	0.682731	0.283724		0	1	1	0		hypothetical protein		GO:0016021
MtrunA17Chr1g0162531		4.26023	0.353683	4.89392	0.567804	4.58282	0.904107	4.73727	0.219836	4.38634	0.273315		-0.720179	0.204012	0.225642	0.744175	0.0173683	0.985257	0.358272	0.623142		0	0	0	0		Putative transcription factor interactor and regulator CCHC(Zn) family
MtrunA17Chr4g0027701		4.26023	0.353683	4.39523	0.513099	3.98123	0.892591	4.4139	0.53243	4.7265	0.798931		-0.230282	0.759795	0.461754	0.541409	-0.403415	0.596841	-0.36485	0.650494		0	0	0	0		Putative post-transcriptional gene silencing PAZ-Argonaute family		GO:0003743;GO:0006413
MtrunA17Chr4g0068891		4.26101	0.12741	4.76387	0.048829	3.66265	0.360253	4.33552	0.531724	4.62939	0.495229		-0.515048	0.275411	1.11686	0.0181179	-0.723195	0.167924	-0.281142	0.640815		0	1	0	0		Putative gibberellin 2-beta-dioxygenase		GO:0005506;GO:0052634;GO:0009416;GO:0045487;GO:0055114
MtrunA17Chr8g0369951		4.26166	0.685397	3.91385	0.420091	4.67795	0.141016	4.62541	0.498145	4.15437	0.362979		0.467763	0.400618	-0.791507	0.137724	0.0250416	0.973573	0.49326	0.407722		0	0	0	0		Putative diacylglycerol O-acyltransferase		GO:0016021;GO:0003846;GO:0004144
MtrunA17Chr5g0417371		4.26191	0.800421	4.92848	0.619321	8.1484	0.982212	5.79911	1.02366	4.79113	0.126732		-0.467337	0.543548	-3.31188	5.16081e-08	2.33105	0.000177768	1.16343	0.11236		0	1	1	0		Putative ribonuclease T(2)		GO:0003723;GO:0033897;GO:0090502
MtrunA17Chr4g0029961		4.26197	0.404298	6.12388	0.738423	5.09138	0.545349	5.84708	0.317534	4.69362	0.860191		-2.10145	0.000340702	1.20886	0.0484274	-0.750236	0.245194	1.07795	0.1044		1	1	0	0		hypothetical protein
MtrunA17Chr3g0140621		4.26289	0.27019	4.54206	0.234071	4.76302	0.181899	4.85633	0.457869	4.21883	0.555446		-0.285646	0.576983	-0.197581	0.72004	-0.124034	0.829884	0.626889	0.216532		0	0	0	0		hypothetical protein
MtrunA17Chr3g0118151		4.26369	0.276821	4.78684	0.161069	4.61572	0.43255	5.05578	0.282852	4.16427	0.138354		-0.553673	0.16071	0.158219	0.735383	-0.446572	0.25085	0.947791	0.022319		0	0	0	1		hypothetical protein
MtrunA17Chr4g0056211		4.26375	0.323321	4.44182	0.628842	3.41564	0.636987	3.67874	1.12924	4.88553	0.388156		-0.20757	0.77653	1.05544	0.110559	-0.488625	0.533164	-0.985586	0.148646		0	0	0	0		Putative nepenthesin		GO:0009505;GO:0004190;GO:0006508
MtrunA17Chr3g0102101		4.26507	0.438844	4.62473	0.253672	5.17023	0.134271	4.44132	0.442164	4.11851	0.597087		-0.356161	0.485616	-0.555128	0.24013	0.674196	0.144442	0.350719	0.566198		0	0	0	0		Putative K domain, type 1 protein
MtrunA17Chr4g0001131		4.26561	0.0498686	5.14633	0.512758	4.80717	0.340572	5.13236	0.209539	4.532	0.227124		-0.911439	0.014586	0.354137	0.392749	-0.319276	0.450188	0.58996	0.16681		1	0	0	0
MtrunA17Chr7g0236751		4.26628	0.604495	5.2682	0.600879	4.50868	0.606534	4.81088	0.715022	4.41678	0.402394		-1.0584	0.0101562	0.797303	0.0634017	-0.364836	0.470292	0.484464	0.356428		1	0	0	0
MtrunA17Chr4g0065091		4.26814	0.295986	5.14905	0.192595	4.74113	0.154695	5.61779	0.33209	5.7407	0.689997		-0.896189	0.0280035	0.42418	0.34754	-0.920325	0.0157359	-0.160694	0.744986		1	0	1	0		hypothetical protein
MtrunA17Chr1g0157461		4.26897	0.138065	4.22703	0.343697	4.89429	0.239865	4.64297	0.433535	4.16962	0.376617		0.0163137	0.979458	-0.693332	0.131377	0.241802	0.640068	0.494651	0.349244		0	0	0	0		Putative aminotransferase-like, plant mobile domain-containing protein
MtrunA17Chr2g0284741		4.26971	0.464771	4.07284	0.601303	4.67934	0.067923	4.56029	0.225586	4.43201	0.291146		0.164779	0.773077	-0.555231	0.270392	0.112146	0.851642	0.114778	0.859458		0	0	0	0		Putative non-specific serine/threonine protein kinase		GO:0016021;GO:0016301;GO:0016310
MtrunA17Chr4g0025041		4.26974	0.390688	4.92572	0.1047	4.95116	0.148269	4.89841	0.295851	4.83675	0.196573		-0.623497	0.106739	-0.0206348	0.967135	0.0463568	0.930057	0.0396491	0.942805		0	0	0	0		Putative mitogen-activated protein kinase kinase kinase STE-STE11 family		GO:0005737;GO:0004702;GO:0005524;GO:0023014
MtrunA17Chr5g0408191		4.27013	0.509462	5.60234	0.237716	4.86741	0.459226	5.73892	0.192107	5.45994	0.803255		-1.29454	0.0124252	0.69162	0.222376	-0.843675	0.117324	0.192938	0.7864		1	0	0	0		hypothetical protein
MtrunA17Chr1g0175621		4.27028	0.412844	4.16792	0.553975	4.83561	0.366914	4.53794	0.347161	4.26077	0.236122		0.025929	0.969282	-0.616346	0.220706	0.316635	0.559009	0.291049	0.642244		0	0	0	0		hypothetical protein
MtrunA17Chr7g0275671		4.2709	0.245552	5.25427	0.905285	5.0618	0.186571	5.18109	0.241861	4.4342	0.233435		-1.14487	0.0091442	0.299458	0.563255	-0.109342	0.854914	0.750448	0.141929		1	0	0	0		hypothetical protein
MtrunA17Chr7g0266351		4.27107	0.276367	4.5847	0.305612	5.23038	0.160238	4.47237	0.16832	4.29753	0.741193		-0.286359	0.580417	-0.648986	0.154523	0.766684	0.087285	0.088049	0.89855		0	0	0	0		Putative ribonuclease H-like domain-containing protein
MtrunA17Chr5g0408951		4.27119	0.168864	6.03867	0.689166	4.42452	0.316567	4.81541	1.11211	4.51698	0.277517		-1.955	0.000359601	1.77872	0.00135582	-0.567744	0.397525	0.486713	0.511284		1	1	0	0		hypothetical protein
MtrunA17Chr8g0358961		4.27389	0.523036	5.70996	0.409126	5.58657	0.420605	4.75446	0.65646	5.15675	0.145733		-1.51627	0.00100769	0.146476	0.803577	0.77674	0.118388	-0.306467	0.629406		1	0	0	0		Putative SOUL heme-binding protein
MtrunA17Chr2g0302201		4.27461	0.226669	4.77898	0.204944	4.86749	0.287156	4.4439	0.578092	3.67211	0.947647		-0.548365	0.274017	-0.0824161	0.895936	0.351481	0.528479	0.739825	0.203383		0	0	0	0		Putative F-box domain, tetratricopeptide-like helical domain-containing protein		GO:0016021
MtrunA17Chr7g0232101		4.27461	0.226669	4.47479	1.55066	3.67968	0.187763	4.68194	0.205225	4.33417	0.253131		-0.555735	0.379884	1.18251	0.0582711	-1.09457	0.0811805	0.401196	0.59687		0	0	0	0
MtrunA17Chr3g0125771		4.27474	0.249707	4.45708	0.538085	3.6045	0.560718	5.20832	0.177509	4.29057	0.235124		-0.289524	0.579607	0.925728	0.0665949	-1.62412	0.000222896	0.957322	0.0444333		0	0	1	1		hypothetical protein		GO:0016765
MtrunA17Chr4g0044161		4.27474	0.249707	4.86638	0.136947	4.17427	0.555893	5.00512	0.371931	4.94339	0.336505		-0.621876	0.170014	0.660772	0.162513	-0.827818	0.0634877	0.0742491	0.904282		0	0	0	0
MtrunA17Chr7g0275111		4.27474	0.249707	4.05754	0.371094	5.90089	0.121061	4.29807	0.448938	4.0963	0.599865		0.179677	0.753334	-1.86395	7.60216e-07	1.63543	1.97148e-05	0.173566	0.793666		0	1	1	0		Putative violaxanthin de-epoxidase		GO:0009534;GO:0031977;GO:0046422;GO:0006631;GO:0009408;GO:0010028;GO:0015994;GO:0055114
MtrunA17Chr4g0001091		4.27474	0.25655	5.04485	0.398511	4.29549	0.648454	4.58964	0.577075	3.97702	0.521012		-0.80114	0.0942442	0.715996	0.159096	-0.22714	0.718431	0.645581	0.274323		0	0	0	0
MtrunA17Chr4g0045371		4.27534	0.437678	4.83601	0.47206	3.90046	0.470198	4.08064	0.576822	4.77428	0.377898		-0.555396	0.219139	0.983431	0.0305011	-0.204397	0.74845	-0.729439	0.154393		0	1	0	0		Putative protein kinase CAMK-OST1L family		GO:0005634;GO:0005829;GO:0004674;GO:0005524;GO:0019903;GO:0005985;GO:0006636;GO:0009414;GO:0009651;GO:0009737;GO:0010118;GO:0010359;GO:0019432;GO:0035556;GO:0040007;GO:0042742;GO:0046777;GO:0048366;GO:1902456;GO:2000377
MtrunA17Chr5g0432421		4.27578	0.37966	4.63861	0.36907	4.94209	0.1474	5.16723	0.763245	4.66928	0.299974		-0.39843	0.478756	-0.294102	0.620385	-0.354444	0.523811	0.619016	0.260392		0	0	0	0
MtrunA17Chr6g0480581		4.27596	0.308736	4.78097	0.588392	5.03167	0.27133	5.01522	0.269659	4.48965	0.553622		-0.555283	0.258065	-0.240797	0.663112	0.011236	0.988679	0.532034	0.319333		0	0	0	0		Putative transcription factor MYB-HB-like family		GO:0003677
MtrunA17Chr7g0249441		4.2764	0.975285	3.682	0.501507	5.06516	0.205528	4.65072	0.1629	4.24343	0.207431		0.731827	0.225104	-1.41626	0.00973677	0.434583	0.469192	0.413065	0.548213		0	1	0	0		hypothetical protein		GO:0009507;GO:0016021
MtrunA17Chr1g0175061		4.27749	0.51353	4.74585	0.202325	4.73571	0.280979	4.2763	0.805235	4.49156	0.0910835		-0.460899	0.296791	0.0271479	0.961379	0.380546	0.42997	-0.133827	0.830224		0	0	0	0
MtrunA17Chr4g0031921		4.27749	0.513733	4.60922	0.327277	4.28927	0.354271	4.25015	0.316874	4.97421	0.324571		-0.333383	0.465942	0.372351	0.442861	0.0429887	0.948076	-0.753445	0.0999021		0	0	0	0		Putative transcription factor C2H2 family		GO:0016021;GO:0008270;GO:0061630;GO:0000209;GO:0042787;GO:0043161
MtrunA17Chr2g0307721		4.27762	0.136915	4.50416	0.294706	4.82537	0.136446	4.21158	0.614267	4.65134	0.0811069		-0.220962	0.64608	-0.321218	0.486102	0.584799	0.177563	-0.423264	0.399827		0	0	0	0		Putative strictosidine synthase transcription factor WD40-like family		GO:0005783;GO:0016021;GO:0016788;GO:0016844;GO:0009058
MtrunA17Chr6g0460821		4.27762	0.136915	5.04351	0.236134	4.7971	0.461403	4.79372	0.365355	4.89133	0.589992		-0.806681	0.0950746	0.241223	0.674086	-0.0116279	0.988882	-0.139831	0.836722		0	0	0	0		Putative sodium/calcium exchanger membrane region		GO:0016021;GO:0055085
MtrunA17Chr5g0407951		4.27858	0.844005	4.58752	0.491365	5.74903	0.372043	4.77533	0.546297	4.2771	0.409066		-0.211783	0.761593	-1.18908	0.0308605	0.962366	0.0858877	0.561182	0.420413		0	1	0	0		Putative oxidoreductase		GO:0016702;GO:0016740;GO:0055114
MtrunA17Chr4g0013321		4.28023	0.697411	5.17321	0.415744	4.77343	0.318975	4.63184	0.0751503	4.57838	0.358818		-0.830344	0.0678846	0.431392	0.396208	0.165177	0.788592	-0.000531791	0.999429		0	0	0	0		Putative NTF2-like domain-containing protein
MtrunA17Chr4g0057411		4.28049	0.348365	4.15425	0.326055	3.83867	0.806869	4.51973	0.14965	4.33954	0.343229		0.127117	0.841479	0.2348	0.723955	-0.578322	0.30503	0.18878	0.786492		0	0	0	0		Putative dCMP deaminase		GO:0016021;GO:0004132;GO:0008270
MtrunA17Chr6g0475001		4.28105	0.417756	4.0997	0.570804	4.75068	0.668021	4.11177	0.818849	4.94758	0.320961		0.178064	0.808218	-0.701258	0.277928	0.532735	0.426853	-0.664697	0.328421		0	0	0	0		Putative protein kinase RLK-Pelle-DLSV family		GO:0005886;GO:0009506;GO:0016021;GO:0004674;GO:0005524;GO:0006468;GO:0006952
MtrunA17Chr3g0109921		4.28238	0.129748	5.32667	1.02432	4.61023	0.372825	4.99774	0.734544	4.23862	0.480022		-1.20039	0.0475677	0.862914	0.178441	-0.555532	0.423583	0.900794	0.19834		1	0	0	0		hypothetical protein
MtrunA17Chr2g0294721		4.28302	0.139659	5.0893	0.758803	3.99157	0.0219081	5.21679	0.567179	3.95013	0.24724		-0.898341	0.0509957	1.20682	0.00957383	-1.2998	0.00465388	1.30527	0.0113649		0	1	1	1		Putative glycoside hydrolase, family 19, Lysozyme-like domain-containing protein		GO:0016021;GO:0004568;GO:0005975;GO:0006032;GO:0016998
MtrunA17Chr3g0142461		4.28311	0.595585	4.59716	0.0895879	5.25768	0.232049	4.23507	0.468913	3.95368	0.600876		-0.242054	0.663651	-0.741204	0.116397	1.07276	0.0196687	0.284976	0.674569		0	0	1	0		Putative DNA-directed RNA polymerase
MtrunA17Chr5g0429631		4.28368	0.356415	4.54099	0.347818	5.60088	0.171786	4.60441	0.108716	4.19439	0.550704		-0.282773	0.548181	-1.06682	0.00278284	1.00784	0.00504537	0.409008	0.426784		0	1	1	0		Putative ubiquitinyl hydrolase 1
MtrunA17Chr3g0121241		4.28433	0.403342	4.72774	0.747036	4.42367	0.149036	4.41611	0.0632599	4.4691	0.286375		-0.467179	0.334345	0.384484	0.465209	-0.000467015	0.999609	-0.0829017	0.905748		0	0	0	0		Putative transcription factor MYB-HB-like family		GO:0003677
MtrunA17Chr2g0294801		4.28451	0.159504	4.66892	0.443897	4.49701	0.325843	4.52035	0.0509822	4.27619	0.578153		-0.451989	0.318945	0.22544	0.663133	-0.0263187	0.968636	0.190385	0.753154		0	0	0	0		hypothetical protein
MtrunA17Chr3g0103591		4.28451	0.159504	5.22425	0.494536	4.81049	0.664348	5.1572	0.451614	5.11833	0.216816		-1.01014	0.0377935	0.397891	0.474618	-0.357458	0.531336	0.0998001	0.885686		1	0	0	0		Putative mitochondrial import receptor subunit TOM7		GO:0005742;GO:0016021;GO:0030150
MtrunA17Chr7g0259311		4.28451	0.159874	4.36796	0.272765	4.86045	0.735341	3.96902	0.442464	4.78078	0.441682		-0.072515	0.916325	-0.632883	0.255875	0.987388	0.066339	-0.827381	0.164544		0	0	0	0		hypothetical protein		GO:0016021
MtrunA17Chr8g0377661		4.28484	0.29887	4.53382	0.154573	4.28315	0.622089	3.46775	0.647367	4.32536	0.278842		-0.205873	0.709325	0.147507	0.806906	0.865986	0.108453	-0.81096	0.168477		0	0	0	0		Putative amidase signature domain-containing protein		GO:0016021;GO:0016884
MtrunA17Chr7g0258041		4.28829	0.241407	4.6986	0.727148	3.68676	0.900819	4.59264	0.226051	5.21833	0.384666		-0.427513	0.437421	0.982187	0.067079	-0.812497	0.1451	-0.636832	0.254774		0	0	0	0		hypothetical protein		GO:0016021
MtrunA17Chr8g0344621		4.28988	0.209909	4.50172	0.336279	3.60616	0.165734	4.51194	0.473045	5.12992	0.378116		-0.219615	0.675412	0.984327	0.0441227	-0.96757	0.0485474	-0.632272	0.186941		0	1	1	0		Putative transcription regulator SAP family		GO:0046872
MtrunA17Chr8g0380891		4.29089	0.362976	4.22837	0.453558	4.38229	0.302886	4.01026	0.286802	4.49305	0.253948		0.0795091	0.884245	-0.167116	0.75611	0.396897	0.428978	-0.493292	0.33817		0	0	0	0		hypothetical protein
MtrunA17Chr3g0138181		4.29123	0.261011	4.32047	0.162551	4.65423	0.241911	4.07373	0.549847	4.67523	0.295887		-0.0466442	0.937841	-0.365799	0.466936	0.54732	0.254074	-0.557948	0.274471		0	0	0	0		hypothetical protein
MtrunA17Chr6g0468521		4.29153	0.442632	5.04449	0.564027	5.0778	0.859528	5.1696	0.413834	4.7847	0.110714		-0.790858	0.193863	-0.123017	0.87643	0.0508502	0.953963	0.424979	0.568543		0	0	0	0		Putative multi antimicrobial extrusion protein		GO:0016021;GO:0015238;GO:0015297;GO:0006855
MtrunA17Chr6g0473331		4.29184	0.339235	4.91612	0.294603	4.70417	0.19817	5.25163	0.411593	5.02959	0.658664		-0.653646	0.199786	0.216969	0.720308	-0.611507	0.226658	0.221114	0.726197		0	0	0	0		Putative tetratricopeptide-like helical domain-containing protein
MtrunA17Chr5g0397841		4.29208	1.28546	5.23814	0.0769525	2.65455	1.09822	4.24526	0.147267	5.82748	0.429404		-0.740459	0.232744	2.58045	2.93502e-05	-1.53942	0.0284216	-1.64002	0.0121418		0	1	1	1		Putative transcription factor MYB-HB-like family		GO:0003677
MtrunA17Chr2g0328781		4.29227	0.509472	3.89424	0.413134	4.61382	0.174289	4.18052	0.363202	4.31442	0.70385		0.383948	0.520997	-0.671261	0.245084	0.442035	0.460797	-0.21139	0.773751		0	0	0	0		Putative aldehyde dehydrogenase (NAD(+))		GO:0004028;GO:0004029;GO:0004030;GO:0006081;GO:0055114
MtrunA17Chr5g0401841		4.29275	0.441035	4.38839	0.471377	3.95637	0.330643	4.76414	0.183118	4.51834	0.300815		-0.164153	0.766135	0.519688	0.326196	-0.859445	0.0657742	0.262741	0.647493		0	0	0	0		hypothetical protein
MtrunA17Chr3g0101871		4.29306	0.474133	4.51565	0.599712	4.09529	0.785777	3.50677	0.143904	4.19386	1.12325		-0.268468	0.694831	0.377879	0.599785	0.711941	0.318389	-0.883073	0.224969		0	0	0	0		Putative helitron helicase-like domain-containing protein		GO:0004386;GO:0006259;GO:0044710;GO:0044763;GO:0051276
MtrunA17Chr7g0243291		4.29327	0.242217	4.61766	0.0899467	3.41332	0.446448	4.62404	0.30022	4.27559	0.744701		-0.355614	0.453669	1.26263	0.00658506	-1.27353	0.00617809	0.305966	0.583752		0	1	1	0		hypothetical protein
MtrunA17Chr3g0101801		4.29416	0.883254	4.43164	0.380923	5.1967	0.27617	4.42992	0.706341	4.26023	0.47709		-0.054649	0.945409	-0.761927	0.221677	0.729387	0.243565	0.20081	0.814715		0	0	0	0		Putative cytochrome P450		GO:0016021;GO:0005506;GO:0020037;GO:0033772;GO:0044550;GO:0055114
MtrunA17Chr4g0030511		4.29615	0.673475	4.8041	0.316693	4.15974	0.387929	4.43263	0.490049	4.66442	0.17767		-0.483881	0.362492	0.673684	0.214021	-0.322825	0.60714	-0.196065	0.778353		0	0	0	0
MtrunA17Chr2g0278611		4.29642	0.3325	5.45806	0.239049	5.11399	0.309798	4.71458	0.521296	4.10235	0.102321		-1.20575	0.00243304	0.353714	0.435719	0.366141	0.445852	0.696684	0.175522		1	0	0	0		Putative histidine decarboxylase
MtrunA17Chr5g0429521		4.29661	0.124236	4.41412	0.351304	4.96296	0.516345	3.82373	0.546087	4.56157	0.347472		-0.183627	0.748547	-0.550703	0.271674	1.15082	0.0156223	-0.694028	0.223877		0	0	1	0		Putative transcription factor MYB/SANT family		GO:0005634;GO:0003677;GO:0006351;GO:0006355
MtrunA17Chr3g0093371		4.29702	0.252803	5.56761	0.355399	4.51611	0.267029	5.36406	0.111833	4.46744	0.305529		-1.34693	0.000232017	1.07361	0.00337061	-0.850525	0.0280388	0.927793	0.0296215		1	1	1	1
MtrunA17Chr7g0262691		4.2973	0.942683	3.06137	1.17804	4.68977	0.286973	3.98608	0.417318	4.74593	0.243285		0.985983	0.169025	-1.2901	0.067819	0.728577	0.309423	-0.782832	0.299299		0	0	0	0		Putative transcription factor bHLH family		GO:0003677;GO:0046983
MtrunA17Chr1g0169501		4.29779	0.324778	4.66891	0.273519	3.88222	0.477791	4.43294	0.487102	4.41178	0.430454		-0.372595	0.45718	0.811268	0.102289	-0.590421	0.268026	0.0155879	0.983691		0	0	0	0		Putative hydroxyethylthiazole kinase		GO:0004417;GO:0016310;GO:0036172
MtrunA17Chr1g0212541		4.29843	0.143554	4.82443	0.663186	4.54563	0.230806	4.36485	0.337562	4.22435	0.385397		-0.581002	0.224589	0.346344	0.517907	0.182509	0.768336	0.0828807	0.909288		0	0	0	0		hypothetical protein
MtrunA17Chr3g0137381		4.2985	0.416724	4.912	0.354709	4.9584	0.182091	4.57744	0.686435	4.18635	0.329941		-0.596296	0.212535	-0.0450278	0.9424	0.284233	0.606911	0.492991	0.39099		0	0	0	0		Putative EF-hand domain pair protein		GO:0005509
MtrunA17Chr4g0042241		4.29933	0.48418	4.30679	0.427678	4.62478	0.383472	4.21178	0.200161	4.30698	0.29886		-0.0201862	0.974231	-0.321566	0.541075	0.434485	0.393119	-0.109731	0.871121		0	0	0	0		Putative nck-associated protein
MtrunA17Chr3g0142931		4.29938	0.245468	4.30012	0.514023	4.59881	0.677193	4.41085	0.505635	4.40777	0.151491		-0.0525625	0.940024	-0.366315	0.544826	0.195657	0.765307	0.0916626	0.904118		0	0	0	0		hypothetical protein
MtrunA17Chr7g0248941		4.29981	0.227591	4.71029	0.43387	4.62252	0.434913	4.59803	0.320375	4.35653	0.382155		-0.436994	0.384183	0.0534988	0.933032	0.0913393	0.888443	0.2435	0.705464		0	0	0	0		hypothetical protein
MtrunA17Chr8g0337991		4.30049	0.383827	4.24476	0.578732	6.16248	0.158227	5.10636	0.633811	4.48528	0.27526		-0.0222226	0.975501	-1.89191	1.75283e-05	0.998547	0.0269757	0.723869	0.189408		0	1	1	0		Putative phospholipase C		GO:0034480;GO:0008152
MtrunA17Chr8g0342661		4.30049	0.383827	4.00989	0.216095	4.88716	0.440314	4.67521	0.211422	4.23106	0.44565		0.306707	0.587992	-0.946824	0.0512446	0.245792	0.659858	0.416102	0.47306		0	0	0	0		Putative F-box domain-containing protein
MtrunA17Chr1g0156801		4.30071	0.443114	4.70742	0.491605	4.32297	0.0675934	4.08972	0.606034	4.13737	0.527195		-0.454839	0.383918	0.462829	0.405604	0.191927	0.776544	-0.0672539	0.932684		0	0	0	0		Putative endosulphine
MtrunA17Chr1g0194811		4.30075	0.601644	4.21625	0.887294	4.94933	0.132683	5.04483	0.186613	4.81106	0.312901		0.0174395	0.979729	-0.588602	0.274218	-0.102434	0.874864	0.20926	0.745342		0	0	0	0		hypothetical protein
MtrunA17Chr1g0148071		4.30113	0.163654	4.8831	0.783207	4.90309	0.428627	4.74983	0.556784	4.17548	0.235082		-0.710245	0.114878	0.070435	0.903395	0.122257	0.834399	0.626189	0.236846		0	0	0	0		hypothetical protein
MtrunA17Chr6g0454541		4.30117	0.177488	4.64824	0.220104	3.1197	0.403891	4.81705	0.186346	4.69119	0.378568		-0.372973	0.411635	1.57732	0.000479038	-1.73783	9.75999e-05	0.11036	0.848211		0	1	1	0		hypothetical protein		GO:0005819;GO:0005874;GO:0032147;GO:0060236
MtrunA17Chr8g0348921		4.30117	0.177488	4.94385	0.107011	4.41377	0.3046	5.02339	0.209353	4.89568	0.20106		-0.678792	0.0730245	0.528513	0.186886	-0.599015	0.121333	0.118385	0.815427		0	0	0	0		Putative PRONE domain-containing protein		GO:0005089;GO:0043547
MtrunA17Chr5g0396531		4.30251	0.544852	4.32854	0.828324	3.15596	0.51556	4.92935	0.272033	4.8142	0.289063		-0.0478651	0.947201	1.3142	0.0237788	-1.82521	0.000715355	0.118926	0.869507		0	1	1	0		Putative 1-phosphatidylinositol 4-kinase		GO:0004430;GO:0046854
MtrunA17Chr8g0351721		4.30269	0.586947	5.03397	0.237292	3.83104	0.189282	4.57534	0.283	4.4645	0.152337		-0.680216	0.0965171	1.25928	0.0023436	-0.769719	0.103482	0.117257	0.849911		0	1	0	0		Putative transcription factor AS2-LOB family
MtrunA17Chr7g0270581		4.30368	0.491741	5.13801	0.69363	5.11116	0.360156	5.15009	0.408424	4.41234	0.612724		-0.945157	0.0964016	0.0849891	0.910349	-0.0399042	0.961816	0.757413	0.241943		0	0	0	0		Putative F-box associated domain, type 1		GO:0016021
MtrunA17Chr8g0353641		4.3039	0.38216	5.04705	0.437002	4.50918	0.197416	5.07779	0.505573	4.40795	0.744736		-0.773348	0.0680683	0.570982	0.207426	-0.625921	0.156156	0.671239	0.157375		0	0	0	0		Putative Late nodulin		GO:0016021;GO:0046872;GO:0009878
MtrunA17Chr5g0399511		4.30443	0.29582	4.84177	0.0706116	5.12503	0.400346	4.72492	0.344892	4.44128	0.126943		-0.558098	0.184366	-0.309276	0.484948	0.421056	0.323342	0.303569	0.565081		0	0	0	0		hypothetical protein
MtrunA17Chr7g0256961		4.3045	0.540201	4.60707	0.679813	4.5067	0.607373	4.62087	0.13505	4.53709	0.555708		-0.375182	0.549838	0.152269	0.83594	-0.0445484	0.957925	0.0367021	0.965548		0	0	0	0		Putative FBD domain-containing protein
MtrunA17Chr4g0025951		4.30542	0.458521	4.39346	0.594138	4.46307	0.581464	4.57799	0.535206	4.72245	0.275708		-0.106441	0.879689	-0.0538553	0.944485	-0.129397	0.861889	-0.107324	0.893176		0	0	0	0		hypothetical protein
MtrunA17Chr3g0145591		4.30609	0.566476	4.04883	0.767252	4.68138	0.383868	4.85346	0.0623473	3.59962	0.300379		0.236817	0.652009	-0.583175	0.222071	-0.158371	0.767545	1.32026	0.00820226		0	0	0	1		Putative protein kinase RLK-Pelle-RLCK-VI family		GO:0004672;GO:0005524;GO:0016787;GO:0006468
MtrunA17Chr7g0273501		4.30658	0.180328	5.34148	0.401166	5.84427	0.125423	4.87026	0.429178	4.48443	0.50015		-1.10383	0.00564363	-0.470481	0.252859	0.962325	0.0119747	0.390585	0.45851		1	0	1	0
MtrunA17Chr8g0350871		4.30658	0.180328	5.11311	0.72274	4.70841	0.324416	5.31089	0.390906	4.92161	0.52348		-0.922459	0.067155	0.475539	0.400489	-0.607243	0.254366	0.366911	0.550603		0	0	0	0		Putative LysM domain-containing protein		GO:0016021
MtrunA17Chr2g0307391		4.30734	0.268242	5.41007	0.431914	5.37537	0.0262655	5.56197	0.161068	4.97981	0.239868		-1.15056	0.00123668	0.0581241	0.901658	-0.204712	0.621583	0.602334	0.122194		1	0	0	0		Putative rossmann-like alpha/beta/alpha sandwich protein		GO:0006950
MtrunA17Chr6g0455291		4.3109	0.51754	4.41851	0.812058	4.90494	0.50992	5.00783	0.344732	4.82916	0.485128		-0.143797	0.840891	-0.406045	0.542856	-0.0981829	0.899719	0.142918	0.857655		0	0	0	0		Putative polygalacturonase
MtrunA17Chr7g0216401		4.31143	0.543438	4.47049	1.043	5.59888	0.452425	4.91788	0.179194	4.56796	0.395248		-0.269237	0.596102	-1.02854	0.0102113	0.689524	0.0953511	0.349888	0.517554		0	1	0	0		hypothetical protein
MtrunA17Chr2g0324121		4.3115	0.369152	4.14441	0.442363	4.76103	0.0983176	4.43366	0.389384	4.53826	0.365956		0.160799	0.779747	-0.612695	0.214264	0.289527	0.588019	-0.0954676	0.885093		0	0	0	0		Putative vacuolar protein sorting-associated protein Ist1		GO:0015031
MtrunA17Chr4g0026321		4.3115	0.369152	4.98602	0.295489	4.66598	0.885505	4.91569	0.223227	5.36019	0.433119		-0.714189	0.132586	0.246753	0.657995	-0.217875	0.707042	-0.419068	0.43391		0	0	0	0		Putative glucan endo-1,3-beta-D-glucosidase		GO:0016021;GO:0046658;GO:0004553;GO:0030247;GO:0005975
MtrunA17Chr1g0172141		4.31164	0.433112	4.37703	0.594109	4.82225	0.0852062	4.21139	0.10198	4.25646	0.946696		-0.0451329	0.949959	-0.405817	0.499175	0.624363	0.273723	-0.189987	0.80309		0	0	0	0		Putative chromatin remodeling & transcriptional activation HMG family		GO:0005524;GO:0043531;GO:0006952
MtrunA17Chr7g0245171		4.3118	0.640746	4.92205	0.365118	4.01516	0.173461	4.03956	0.748785	4.79086	0.461865		-0.623127	0.2344	0.978831	0.0639191	-0.127591	0.866213	-0.675893	0.259617		0	0	0	0		Putative protein kinase RLK-Pelle-LRR-III family		GO:0005886;GO:0009505;GO:0009506;GO:0016021;GO:0004714;GO:0005524;GO:0018108
MtrunA17Chr8g0336241		4.31196	0.340257	4.45051	0.311754	4.08625	0.292595	4.26516	0.758835	4.67228	0.371528		-0.179355	0.735021	0.419942	0.422017	-0.257022	0.657156	-0.366402	0.506605		0	0	0	0		hypothetical protein		GO:0016021
MtrunA17Chr3g0130171		4.31255	0.399406	4.2542	0.456751	4.28555	0.11312	4.63127	0.21048	4.06295	0.299502		0.0470077	0.930696	0.00286318	0.996306	-0.345203	0.450184	0.572568	0.220461		0	0	0	0		Putative F-box domain-containing protein
MtrunA17Chr8g0368311		4.31382	0.116973	4.96636	0.933438	5.05369	0.159901	5.0606	0.266201	4.63279	0.46302		-0.781416	0.092728	-0.0152624	0.979723	0.0277174	0.9675	0.428913	0.438907		0	0	0	0		hypothetical protein		GO:0016021
MtrunA17Chr4g0050701		4.31397	0.160413	5.18995	0.597741	5.00239	0.351093	4.70912	0.131209	4.46193	0.337815		-0.99045	0.0222434	0.248627	0.630181	0.331371	0.528971	0.233442	0.708997		1	0	0	0		Putative transcription factor NAM family		GO:0005634;GO:0003677;GO:0006351;GO:0006355;GO:0010089;GO:0043067;GO:0048367
MtrunA17Chr7g0246221		4.31431	0.347856	4.07518	0.300775	5.35222	0.316437	4.76987	0.432613	4.36621	0.42137		0.26832	0.630882	-1.35532	0.00154606	0.578892	0.194349	0.445065	0.414405		0	1	0	0		Putative geraniol 8-hydroxylase		GO:0016021;GO:0005506;GO:0016709;GO:0020037;GO:0044550;GO:0055114
MtrunA17Chr6g0454151		4.31474	0.482822	4.38061	0.790123	3.72641	0.831056	4.10216	0.707222	5.05666	0.490663		-0.212525	0.793387	0.780824	0.311249	-0.406863	0.640069	-0.919246	0.225863		0	0	0	0		Putative 7-deoxyloganetin glucosyltransferase		GO:0016021;GO:0016758;GO:0008152
MtrunA17Chr8g0366551		4.31625	0.448972	5.63524	0.449497	4.77554	0.29592	5.16817	0.435391	5.51936	0.636998		-1.32923	0.000915748	0.861423	0.0384689	-0.385257	0.430712	-0.376219	0.449506		1	1	0	0		Putative transcription factor bHLH family		GO:0032440;GO:0046983;GO:0055114
MtrunA17Chr8g0370551		4.31691	0.358667	5.11907	0.251721	5.01725	0.19163	5.37277	0.179215	4.48528	0.27526		-0.800734	0.0286435	0.100279	0.827229	-0.384047	0.303733	0.928291	0.017504		1	0	0	1		hypothetical protein
MtrunA17Chr4g0076661		4.31718	0.1722	4.7675	0.230533	5.00383	0.156589	4.58385	1.14986	4.47274	0.140238		-0.46385	0.377219	-0.244906	0.672219	0.168486	0.783502	0.377012	0.536517		0	0	0	0		Putative cytochrome-c oxidase		GO:0005751;GO:0005886;GO:0016021;GO:0004129;GO:0005506;GO:0005507;GO:0020037;GO:0006123;GO:0009060;GO:1902600
MtrunA17Chr1g0192601		4.31762	0.303175	4.80388	0.394672	4.67739	0.093036	4.61413	0.330512	4.52507	0.295849		-0.483972	0.256112	0.141772	0.780317	0.025784	0.967154	0.102707	0.8626		0	0	0	0		Putative tetratricopeptide-like helical domain-containing protein
MtrunA17Chr6g0487851		4.31775	0.689257	4.47863	0.750082	4.54806	0.677676	3.48246	0.434415	5.09964	0.495647		-0.171095	0.83237	0.00105662	0.999137	1.13418	0.113055	-1.64923	0.0244384		0	0	0	1
MtrunA17Chr4g0075691		4.31902	0.162746	3.87287	1.03777	4.81774	0.356373	4.5121	0.542415	4.35495	0.146999		0.232258	0.704962	-0.757772	0.15623	0.283748	0.636477	0.213471	0.75902		0	0	0	0		Putative importin subunit alpha		GO:0005643;GO:0005654;GO:0005829;GO:0008139;GO:0008565;GO:0016874;GO:0006607
MtrunA17Chr4g0039831		4.31947	0.210686	3.6777	0.658515	4.64092	0.160389	4.11797	0.555976	3.95659	0.71698		0.593211	0.274242	-0.934567	0.0709439	0.465635	0.395146	0.155059	0.831716		0	0	0	0
MtrunA17Chr5g0431201		4.31959	0.468514	5.99139	0.616329	5.35441	0.212936	5.44616	0.561138	4.24228	0.861613		-1.74122	0.00174968	0.752171	0.217939	-0.143024	0.854656	1.12567	0.0828776		1	0	0	0		hypothetical protein		GO:0016021
MtrunA17Chr8g0355791		4.31965	0.678453	5.16758	1.48826	4.38165	0.634118	5.50035	0.586305	4.28222	1.16747		-0.96088	0.280207	0.93872	0.318559	-1.07901	0.225609	1.15066	0.222176		0	0	0	0		Putative START-like domain-containing protein		GO:0006952;GO:0009607
MtrunA17Chr7g0260531		4.32082	0.386991	4.58923	0.249031	4.75664	0.566406	4.2747	0.186291	4.38538	0.512132		-0.320612	0.53547	-0.188508	0.739301	0.522791	0.303629	-0.13108	0.848378		0	0	0	0		Putative beta-carotene isomerase		GO:0016853
MtrunA17Chr4g0013561		4.3211	0.377904	4.7769	0.413479	4.39539	0.301693	4.59377	0.149252	4.80515	0.136994		-0.500274	0.253784	0.421428	0.370236	-0.17577	0.750992	-0.216933	0.698471		0	0	0	0		Putative transcription factor C2H2 family		GO:0016021;GO:0008270;GO:0016874
MtrunA17Chr6g0474541		4.32179	0.266683	4.38177	0.232622	4.39599	0.17315	4.81855	0.118672	4.23396	0.286307		-0.0910588	0.85715	-0.000221027	0.999828	-0.431116	0.30097	0.585792	0.182938		0	0	0	0		Putative carboxylesterase		GO:0016021;GO:0016787;GO:0008152
MtrunA17Chr7g0256671		4.32186	0.652742	4.439	0.213662	5.49496	0.184383	4.66467	0.618272	4.70436	0.227278		-0.0408867	0.94457	-1.08743	0.00472182	0.809875	0.0373648	0.00683003	0.992922		0	1	1	0		Putative transcription factor bHLH family		GO:0090575;GO:0000977;GO:0003700;GO:0046983;GO:0006357;GO:0010106;GO:0055072
MtrunA17Chr6g0488111		4.32224	0.325895	4.32965	0.328272	4.09984	0.252465	4.25823	0.54019	4.22468	0.507412		-0.0167779	0.979146	0.241877	0.682521	-0.224311	0.715054	0.0250806	0.973021		0	0	0	0		Putative DYW domain-containing protein		GO:0008270
MtrunA17Chr4g0009801		4.32392	0.259715	4.71585	0.666159	4.36642	0.165421	4.77528	0.0942292	4.68627	0.510127		-0.440772	0.345482	0.411012	0.414937	-0.421558	0.39725	0.0514575	0.936404		0	0	0	0		Putative Tim10/DDP family zinc finger		GO:0042719;GO:0042721;GO:0008565;GO:0046872;GO:0045039;GO:0072321
MtrunA17Chr3g0120661		4.32423	0.101897	4.62637	0.493539	4.5439	0.368035	4.53371	0.156521	4.7614	0.524615		-0.405801	0.386949	0.151748	0.782263	0.015159	0.98372	-0.271482	0.628883		0	0	0	0		Putative cellulase		GO:0016021;GO:0008810;GO:0030245
MtrunA17Chr3g0131661		4.32423	0.101897	4.95993	0.71117	4.22758	0.464144	4.95235	0.180474	4.43553	0.607298		-0.705994	0.117729	0.748028	0.110032	-0.698618	0.139584	0.504486	0.337421		0	0	0	0		Putative transcription factor Hap3/NF-YB family		GO:0071821;GO:0003743;GO:0046982;GO:0006413;GO:0007129
MtrunA17Chr2g0333011		4.32431	0.551588	4.69908	0.597644	4.77495	0.142787	4.63397	0.16855	4.75904	0.327592		-0.436542	0.369224	0.00234753	0.997333	0.149199	0.801641	-0.150216	0.815201		0	0	0	0		Putative transcription factor AP2-EREBP family		GO:0005634;GO:0003677;GO:0003700;GO:0006351;GO:0006355
MtrunA17Chr4g0040671		4.32539	0.383275	4.48143	0.539072	4.72342	0.662799	4.17233	0.668435	4.35653	0.382155		-0.165454	0.807234	-0.30331	0.645533	0.493534	0.436512	-0.0510227	0.951879		0	0	0	0		Putative ribonuclease III		GO:0003725;GO:0004525;GO:0006396;GO:0010197;GO:0090502
MtrunA17Chr8g0384701		4.32597	0.0960953	5.00079	0.270275	4.43679	0.458619	4.07855	0.264424	4.48139	0.416686		-0.682112	0.0955361	0.566864	0.191127	0.381451	0.464332	-0.448524	0.407721		0	0	0	0		hypothetical protein		GO:0016021
MtrunA17Chr4g0008791		4.32631	0.882358	4.68418	0.699145	3.99791	0.385658	4.96494	0.261275	5.2776	0.716295		-0.335362	0.624958	0.746502	0.265452	-0.996622	0.110182	-0.411946	0.574083		0	0	0	0		Putative glutathione transferase		GO:0005737;GO:0004364;GO:0006749;GO:0009407
MtrunA17Chr1g0157201		4.32685	0.0724623	4.49071	0.213012	5.60948	0.434109	4.89306	0.147657	4.71912	0.246047		-0.188749	0.697813	-1.15663	0.00082092	0.761581	0.0300394	0.160364	0.761014		0	1	1	0		Putative monodehydroascorbate reductase (NADH)		GO:0009570;GO:0009941;GO:0015035;GO:0006662;GO:0045454;GO:0055114
MtrunA17Chr7g0241861		4.32701	0.349588	5.04472	0.530058	4.75134	0.152505	4.82596	0.309925	4.64925	0.226999		-0.775596	0.0649698	0.345043	0.470059	-0.0852271	0.884998	0.203733	0.725177		0	0	0	0		Putative T-complex protein 1, beta subunit
MtrunA17Chr6g0452171		4.32879	0.542471	4.2722	0.45761	4.45185	0.433322	4.64879	0.787308	5.15284	1.01692		0.135991	0.873726	-0.21167	0.808291	-0.330953	0.695309	-0.523346	0.528058		0	0	0	0		Putative xenobiotic-transporting ATPase		GO:0016021;GO:0005524;GO:0042626;GO:0055085
MtrunA17Chr1g0179491		4.3288	0.301649	5.30536	0.194949	4.80092	0.401555	5.22866	0.23955	4.73405	0.335051		-1.01161	0.00904855	0.48244	0.254267	-0.409974	0.344947	0.521727	0.250952		1	0	0	0		hypothetical protein
MtrunA17Chr1g0152711		4.32887	0.141546	3.69555	0.916664	4.73327	0.100698	3.79539	0.544315	4.19266	0.785389		0.517899	0.396111	-0.950548	0.0993758	0.934012	0.105643	-0.46218	0.519802		0	0	0	0		Putative EF-hand domain pair protein		GO:0005509
MtrunA17Chr0c05g0492121		4.32904	0.219145	5.05987	0.231843	4.60204	0.16514	4.98244	0.353478	4.70595	0.21688		-0.788978	0.0377935	0.478943	0.24093	-0.383832	0.366939	0.284227	0.554947		1	0	0	0		Putative TauD/TfdA-like domain-containing protein		GO:0016491;GO:0055114
MtrunA17Chr5g0406621		4.32904	0.219145	5.14571	0.738446	4.74669	0.155025	5.11474	0.195322	5.04472	0.544144		-0.922743	0.047782	0.484264	0.348054	-0.386196	0.468997	0.0608813	0.928807		1	0	0	0		Putative endonuclease/exonuclease/phosphatase
MtrunA17Chr5g0401791		4.32979	0.277214	4.08005	0.641619	4.49045	0.616922	4.5825	0.512449	4.68452	0.157256		0.127757	0.837183	-0.392396	0.49727	-0.0330032	0.963948	-0.070679	0.92024		0	0	0	0		hypothetical protein		GO:0016021
MtrunA17Chr4g0007981		4.33045	0.138672	4.06156	0.891246	4.98276	0.292116	4.05906	0.1682	4.71293	0.431913		0.182102	0.765051	-0.846822	0.0907623	0.941655	0.0570429	-0.698228	0.217619		0	0	0	0		hypothetical protein
MtrunA17Chr4g0012491		4.33045	0.138672	4.76136	0.807521	4.29284	0.463759	4.75924	0.577968	4.71577	0.74992		-0.491524	0.413078	0.537684	0.393756	-0.593847	0.336633	0.0705643	0.931577		0	0	0	0		hypothetical protein
MtrunA17Chr6g0451421		4.33117	0.267647	5.36133	0.710874	3.68968	0.273753	5.19861	0.127753	4.75836	0.553832		-1.09945	0.00281475	1.76254	2.8969e-06	-1.55743	0.00010562	0.439786	0.328066		1	1	1	0		Putative ribonuclease H
MtrunA17Chr6g0481581		4.33166	0.220854	4.53345	0.293866	4.88605	0.142694	4.8944	0.429022	4.72793	0.351209		-0.251259	0.611823	-0.341571	0.477915	-0.045936	0.937165	0.179804	0.745342		0	0	0	0		hypothetical protein
MtrunA17Chr5g0402841		4.33267	0.406782	4.13967	0.156748	4.64704	0.27736	4.03911	0.4769	4.79807	0.189334		0.223181	0.672189	-0.531526	0.272389	0.620816	0.191726	-0.782215	0.108201		0	0	0	0		Putative 3-oxolaurate decarboxylase		GO:0050529
MtrunA17Chr5g0438211		4.33285	0.38882	4.55073	0.268438	3.88393	0.424911	4.35144	0.254966	4.41589	0.598022		-0.240091	0.675412	0.70943	0.195682	-0.486291	0.412182	-0.116699	0.872827		0	0	0	0		hypothetical protein
MtrunA17Chr7g0246781		4.33469	0.114189	4.98778	0.626208	4.60077	0.518113	5.18075	0.321303	4.10786	0.472121		-0.753384	0.131685	0.407084	0.473077	-0.567265	0.279841	1.11807	0.0394885		0	0	0	1		hypothetical protein
MtrunA17Chr5g0398421		4.33657	0.385171	3.99007	0.415289	3.97283	0.136987	4.21311	0.385421	5.00568	0.265837		0.371299	0.428887	0.0607256	0.923868	-0.275588	0.611904	-0.816908	0.0596489		0	0	0	0		Putative TPX2 central domain-containing protein		GO:0005819;GO:0005874;GO:0032147;GO:0060236
MtrunA17Chr6g0459441		4.33853	0.11851	4.53712	0.90949	3.82839	0.320572	4.66796	0.303014	4.50723	0.35959		-0.298393	0.566054	0.863488	0.0851541	-0.890866	0.0721113	0.164298	0.798802		0	0	0	0		Putative cupredoxin		GO:0016021;GO:0046658;GO:0009055
MtrunA17Chr1g0173901		4.3388	0.191797	5.28024	0.56301	5.11241	0.216918	5.42262	0.257091	4.8192	0.32834		-1.015	0.0112325	0.203123	0.673606	-0.324233	0.469519	0.623503	0.161707		1	0	0	0		hypothetical protein		GO:0016021
MtrunA17Chr2g0302251		4.34002	0.271895	3.99508	0.2495	4.86015	0.4678	4.27712	0.566539	4.67025	0.449702		0.367469	0.531302	-0.927835	0.0764918	0.592792	0.270823	-0.397355	0.530335		0	0	0	0		Putative pyridoxal phosphate-dependent transferase, major region, subdomain 1
MtrunA17Chr2g0277881		4.34002	0.48089	4.32542	0.341789	4.92602	0.220404	4.38929	0.519837	4.42218	0.233208		0.0266206	0.966302	-0.607143	0.198916	0.483754	0.311973	0.0291438	0.96656		0	0	0	0		Putative oxoglutarate/iron-dependent dioxygenase, alpha-ketoglutarate-dependent dioxygenase AlkB		GO:0051213;GO:0055114
MtrunA17Chr7g0248171		4.34042	0.19965	5.73874	0.739884	4.43448	0.128316	5.42965	0.688323	4.23717	0.35697		-1.4975	0.000507504	1.36564	0.00173556	-1.04601	0.0232298	1.26263	0.0134896		1	1	1	1		hypothetical protein
MtrunA17Chr1g0161201		4.34151	0.114346	4.94785	0.437561	4.80149	0.143484	4.48481	0.306331	4.31556	0.546002		-0.668631	0.113332	0.204999	0.681953	0.311594	0.539138	0.143735	0.821626		0	0	0	0		hypothetical protein
MtrunA17Chr6g0475231		4.34187	0.232172	5.36358	0.563039	4.88037	0.244086	5.30017	0.179504	4.73313	0.110987		-1.10091	0.0037878	0.522079	0.203222	-0.422118	0.320254	0.58091	0.18769		1	0	0	0
MtrunA17Chr3g0109801		4.3432	0.290371	4.97519	0.392087	4.26302	0.0883093	5.23705	0.51217	4.48273	0.368319		-0.683346	0.125787	0.759927	0.0988555	-1.05213	0.0135017	0.789111	0.0924567		0	0	1	0		Putative expansin/Lol pI		GO:0005576;GO:0005618;GO:0016020;GO:0009664
MtrunA17Chr3g0087561		4.3438	0.355499	4.95138	0.343946	5.03703	0.0626197	4.98954	0.586162	5.05512	0.00862393		-0.665475	0.126107	-0.0323929	0.955309	-0.00817898	0.990997	-0.0129852	0.984467		0	0	0	0		Putative RNA-directed DNA polymerase
MtrunA17Chr6g0481811		4.34412	0.0861284	4.41424	0.0916721	4.22969	0.383268	4.41838	0.284816	4.17126	0.534362		-0.0727733	0.89698	0.1813	0.746911	-0.191625	0.738259	0.180238	0.771343		0	0	0	0		hypothetical protein
MtrunA17Chr4g0074691		4.34494	0.224977	5.00297	0.0856143	4.93865	0.329393	4.61251	0.963315	4.98891	0.0697083		-0.687434	0.136003	0.0239233	0.968548	0.237603	0.670222	-0.242922	0.683295		0	0	0	0		hypothetical protein		GO:0009705;GO:0016021;GO:0046786
MtrunA17Chr2g0293001		4.34536	0.644093	4.85747	0.579898	4.72865	0.251116	4.68792	0.227074	4.62842	0.399765		-0.477994	0.364335	0.180433	0.769963	0.0347536	0.96306	0.0481475	0.947716		0	0	0	0		hypothetical protein
MtrunA17Chr8g0374411		4.3458	0.341247	4.38902	0.968284	2.96582	1.04286	3.52159	1.02434	3.34008	1.30186		-0.422959	0.661287	1.8387	0.0430131	-0.59047	0.584155	0.0830965	0.949032		0	1	0	0		hypothetical protein
MtrunA17Chr1g0193671		4.3459	0.463641	4.57198	0.356408	4.37031	0.136601	4.19863	0.444558	4.79593	0.611148		-0.197223	0.672376	0.21169	0.669236	0.168586	0.758568	-0.641914	0.157084		0	0	0	0		Putative germin		GO:0005576;GO:0005618;GO:0009506;GO:0030145;GO:0045735;GO:0046564;GO:0010497;GO:0033609;GO:2000280
MtrunA17Chr8g0390691		4.34649	0.12208	4.41199	0.152726	3.76379	0.0406443	4.10506	0.746299	4.34156	0.513747		-0.0686902	0.909629	0.705091	0.184835	-0.460973	0.42997	-0.191889	0.776279		0	0	0	0		Putative serine incorporator/TMS membrane protein		GO:0016021;GO:0015194;GO:0015825
MtrunA17Chr5g0422891		4.34751	0.372044	6.07954	0.195374	4.85014	0.428752	5.18565	0.220704	4.72288	0.529117		-1.73062	6.18529e-06	1.23364	0.00106991	-0.329917	0.504037	0.397102	0.441213		1	1	0	0		Putative heavy metal-associated domain, HMA		GO:0005737;GO:0046914;GO:0030001;GO:0046916
MtrunA17Chr5g0442031		4.34825	0.443562	4.59726	0.135748	4.63511	0.23404	5.01696	0.248195	4.69599	0.620656		-0.22787	0.605747	-0.0646667	0.900291	-0.383682	0.332352	0.266449	0.553733		0	0	0	0		Putative GPN-loop GTPase, P-loop containing nucleoside triphosphate hydrolase
MtrunA17Chr2g0294311		4.3503	0.388888	5.22086	0.411442	4.6597	0.335695	5.28768	0.259548	5.26522	0.196966		-0.87757	0.03505	0.577271	0.19774	-0.618489	0.157322	0.015039	0.981258		1	0	0	0		Putative triacylglycerol lipase		GO:0016020;GO:0016635;GO:0016788;GO:0044710
MtrunA17Chr7g0259021		4.35035	0.099082	6.07128	0.939871	5.29318	0.322913	5.59862	0.228741	4.66395	0.259604		-1.88776	1.11009e-05	0.900664	0.0388373	-0.306739	0.562456	0.909741	0.0707864		1	1	0	0
MtrunA17Chr2g0314301		4.35134	0.369342	3.88443	0.58055	4.64829	0.190165	4.09706	0.556773	4.04823	0.643481		0.477206	0.362759	-0.758573	0.132524	0.455337	0.387086	0.0976312	0.893016		0	0	0	0		Putative P-loop containing nucleoside triphosphate hydrolase, leucine-rich repeat domain, L		GO:0016021;GO:0005524;GO:0043531;GO:0006952
MtrunA17Chr3g0139311		4.35284	0.149076	4.86764	0.840587	3.20935	0.583176	5.11949	0.656966	4.81158	0.853053		-0.593143	0.296728	1.71562	0.00246478	-1.9562	0.000452343	0.293913	0.668981		0	1	1	0		Putative EF-hand domain pair protein		GO:0005509
MtrunA17Chr6g0448821		4.35389	0.332114	3.81603	1.05549	4.61715	0.159894	4.36207	0.51278	4.3333	0.488036		0.366197	0.538839	-0.65115	0.255202	0.262108	0.679916	0.0414716	0.957323		0	0	0	0		Putative transcription regulator mTERF family		GO:0005739;GO:0009507;GO:0003690;GO:0006355
MtrunA17Chr1g0173121		4.35509	0.203014	4.30411	1.15049	4.83418	0.154448	4.98979	0.240262	5.204	0.324702		-0.236661	0.68512	-0.269839	0.648893	-0.159679	0.796424	-0.227076	0.716171		0	0	0	0		Putative trans-zeatin O-beta-D-glucosyltransferase		GO:0043231;GO:0008194;GO:0016758;GO:0009813;GO:0052696
MtrunA17Chr5g0444921		4.35515	0.479139	4.23305	0.644985	5.9554	0.604948	4.88112	0.546781	4.5217	0.669612		0.184772	0.775785	-1.74403	0.000165455	1.09169	0.020209	0.347451	0.592821		0	1	1	0		Putative indole-3-acetate O-methyltransferase		GO:0030795;GO:0032259
MtrunA17Chr8g0335971		4.35551	0.804698	4.34279	0.891357	4.15606	0.839133	4.11897	0.253747	4.83168	0.813074		0.0219863	0.982203	0.136435	0.894565	0.223451	0.82423	-0.897813	0.290007		0	0	0	0		Putative cyclin		GO:0019901;GO:0000079
MtrunA17Chr1g0149931		4.35571	0.30358	5.5487	0.527729	5.11318	0.274762	5.07571	0.292233	4.80756	0.495504		-1.25085	0.00491681	0.488424	0.330463	0.0442012	0.94878	0.249636	0.691239		1	0	0	0		hypothetical protein
MtrunA17Chr2g0330761		4.35657	0.134822	4.26384	0.196844	5.25288	0.191836	5.29198	0.272778	4.53184	0.189293		0.109484	0.826976	-1.02156	0.00381713	-0.0467874	0.920372	0.784582	0.0395699		0	1	0	1		Putative jacalin-like lectin domain-containing protein		GO:0030246
MtrunA17Chr7g0225271		4.35657	0.134822	5.05333	0.183697	4.61452	0.211784	4.46662	0.268155	4.93445	0.457372		-0.699999	0.0669827	0.441352	0.285312	0.135732	0.798236	-0.480147	0.287945		0	0	0	0		hypothetical protein
MtrunA17Chr5g0403121		4.35686	0.438602	4.74338	0.501038	5.83302	0.43977	5.0383	0.334848	4.69	0.146383		-0.431565	0.396495	-1.10922	0.00896118	0.819057	0.0576966	0.391656	0.485337		0	1	0	0		Putative outer membrane protein/outer membrane enzyme PagP, beta-barrel		GO:0009535;GO:0009654;GO:0016021;GO:0019898;GO:0005509;GO:0015979;GO:0042549
MtrunA17Chr1g0178471		4.35687	0.324748	4.2889	0.614152	4.63358	0.319435	4.77867	0.261394	4.71303	0.243971		0.0212091	0.9731	-0.293791	0.586667	-0.113411	0.848069	0.0537767	0.934025		0	0	0	0		Putative tetratricopeptide-like helical domain, DYW domain-containing protein		GO:0016021;GO:0008270;GO:0016554
MtrunA17Chr8g0353181		4.35763	0.18902	3.97249	0.438619	4.50825	0.145323	4.79627	0.231396	4.88543	0.208517		0.343636	0.468892	-0.530043	0.253578	-0.299588	0.506633	-0.0721097	0.895784		0	0	0	0		Putative tetratricopeptide-like helical domain, pentacotripeptide-repeat region of PROPR
MtrunA17Chr4g0068521		4.35801	0.262168	4.25789	0.603083	5.3382	0.168525	4.93589	0.308816	4.84872	0.259165		0.0738521	0.900489	-1.0789	0.00890482	0.374375	0.405184	0.130644	0.825005		0	1	0	0		Putative myc-type, basic helix-loop-helix (bHLH) domain-containing protein		GO:0046983
MtrunA17Chr8g0368501		4.35801	0.262168	3.96422	0.647924	4.80536	0.170052	4.39595	0.373561	4.50484	0.519097		0.306234	0.582862	-0.779047	0.119716	0.420265	0.426505	-0.145535	0.831716		0	0	0	0		Putative RNA-binding, CRM domain-containing protein		GO:0009507;GO:0003723;GO:0000373
MtrunA17Chr1g0190931		4.35825	0.149668	4.53368	0.098966	4.19806	0.483682	4.36399	0.194775	5.26257	0.329368		-0.186464	0.712017	0.288844	0.577763	-0.0991493	0.872342	-0.936123	0.0332122		0	0	0	1		Putative NTF2-like domain-containing protein
MtrunA17Chr4g0002871		4.35847	0.467195	4.41346	0.712426	5.01341	0.268025	4.73517	0.965898	4.9115	0.892171		-0.239271	0.767026	-0.480577	0.539273	0.222002	0.797258	-0.164271	0.859716		0	0	0	0		hypothetical protein
MtrunA17Chr1g0163981		4.35873	0.254273	4.26632	0.774906	5.23741	0.208194	4.25511	0.714674	4.91971	0.399773		-0.00242813	0.997456	-0.918248	0.0840156	0.925986	0.080787	-0.605662	0.324588		0	0	0	0		Putative P-loop containing nucleoside triphosphate hydrolase, leucine-rich repeat domain, L		GO:0043531;GO:0006952
MtrunA17Chr3g0131881		4.359	0.277815	5.30282	0.625953	4.38285	0.240799	4.41653	0.400788	4.03456	0.310474		-1.05651	0.0156418	1.02055	0.0231762	-0.0510011	0.943295	0.392018	0.534855		1	1	0	0
MtrunA17Chr8g0374331		4.35998	0.49777	4.53722	0.393865	5.53153	0.180861	5.20748	0.261587	4.3653	0.475866		-0.174792	0.753119	-1.00255	0.0171133	0.294772	0.538462	0.877389	0.0667532		0	1	0	0		Putative cu(2+)-exporting ATPase		GO:0016021;GO:0004008;GO:0005524;GO:0060003
MtrunA17Chr8g0338891		4.36074	0.0760791	5.1428	0.373682	5.18304	0.162007	5.41381	0.313986	5.03177	0.27872		-0.805883	0.0257869	-0.0227446	0.961657	-0.24875	0.527438	0.386851	0.330013		1	0	0	0
MtrunA17Chr7g0217641		4.36126	0.223878	4.13513	0.2416	4.07525	0.556812	4.40416	0.47297	4.83365	0.154522		0.212075	0.698013	0.0391177	0.953161	-0.324773	0.559437	-0.424707	0.422629		0	0	0	0		Putative lipoate--protein ligase		GO:0016740;GO:0016874;GO:0006464
MtrunA17Chr7g0256631		4.3623	0.374659	4.82498	0.119466	4.76713	0.309791	4.15028	0.261053	4.61288	0.204123		-0.418258	0.32616	0.0525798	0.921972	0.629169	0.15544	-0.484436	0.337564		0	0	0	0		hypothetical protein
MtrunA17Chr5g0447121		4.36231	0.20127	5.80239	0.78408	5.42473	0.205355	5.56922	0.172754	4.42892	0.251185		-1.57084	0.000115774	0.448325	0.323967	-0.12754	0.817328	1.1709	0.0142907		1	0	0	1		hypothetical protein
MtrunA17Chr1g0185091		4.36273	0.284027	3.76931	0.305204	4.38229	0.302886	3.40016	1.08013	4.45414	0.238723		0.59472	0.263663	-0.623306	0.262821	0.848038	0.119544	-0.935981	0.1044		0	0	0	0		Putative tetratricopeptide-like helical domain, DYW domain-containing protein		GO:0008270;GO:0008568
MtrunA17Chr5g0407181		4.36328	0.256534	3.98689	0.707821	4.49415	0.224186	4.29315	0.272798	4.5031	0.356834		0.335156	0.52486	-0.473226	0.370746	0.167116	0.778687	-0.205928	0.740462		0	0	0	0		Putative tetratricopeptide-like helical domain-containing protein
MtrunA17Chr7g0238231		4.36369	0.315475	3.90114	1.72724	4.52426	0.695869	3.89588	0.705152	4.36561	0.347996		0.137655	0.854093	-0.266538	0.717542	0.634144	0.348819	-0.446757	0.570769		0	0	0	0		hypothetical protein		GO:0016021
MtrunA17Chr3g0133631		4.36401	0.610205	4.23584	0.51914	7.14972	0.761843	4.55877	0.603671	4.65776	0.509294		0.242081	0.74092	-3.02916	6.30287e-09	2.67556	3.98526e-07	-0.0835359	0.924783		0	1	1	0		Putative ternary complex factor MIP1, leucine-zipper
MtrunA17Chr1g0189121		4.36479	0.406559	3.92058	0.715646	4.05317	0.391151	3.39098	0.774563	4.63354	0.394482		0.385512	0.539416	-0.0470835	0.952951	0.594181	0.37694	-1.18224	0.0607983		0	0	0	0
MtrunA17Chr8g0391051		4.36596	0.331534	3.76538	0.919501	5.32634	0.161309	4.11521	0.907111	3.88344	0.485978		0.46425	0.468755	-1.4626	0.00749313	1.08524	0.0513789	0.360703	0.64542		0	1	0	0		hypothetical protein
MtrunA17Chr1g0156171		4.36615	0.0742937	4.87061	0.300061	4.89416	0.686496	4.64125	0.319168	4.49905	0.387203		-0.547549	0.260284	-0.0873997	0.886286	0.316486	0.564056	0.155756	0.817323		0	0	0	0		Putative transcription regulator Others family		GO:0006355
MtrunA17Chr8g0362501		4.36653	0.703353	4.07744	0.497115	4.67516	0.543648	4.08654	0.7526	4.3778	0.25409		0.328215	0.626904	-0.685699	0.291712	0.611748	0.347623	-0.198055	0.813938		0	0	0	0		hypothetical protein
MtrunA17Chr4g0002781		4.36715	1.25538	4.82595	0.709703	4.47067	0.224844	5.12014	0.83929	5.05919	0.134605		-0.242153	0.733336	0.403568	0.578852	-0.7758	0.226663	0.14412	0.864692		0	0	0	0		Putative transcription factor bHLH family		GO:0003677;GO:0046983
MtrunA17Chr6g0487981		4.36716	0.395382	6.22356	0.229922	6.23059	1.32759	6.02859	1.78655	5.48902	1.2566		-1.84675	0.0666475	-0.329907	0.798154	0.023283	0.989854	0.610747	0.666791		0	0	0	0		Putative flavone 3'-O-methyltransferase		GO:0042409;GO:0032259
MtrunA17Chr7g0225391		4.36756	0.0727377	4.70299	0.365228	4.49442	0.493846	3.99613	0.701503	4.38631	0.276022		-0.354565	0.500461	0.162241	0.788353	0.444496	0.435521	-0.283371	0.672101		0	0	0	0		hypothetical protein
MtrunA17Chr8g0376291		4.36774	0.297314	5.00446	0.468509	4.47638	0.306603	4.61845	0.240162	4.85555	0.232731		-0.649063	0.125639	0.522226	0.250284	-0.119713	0.839091	-0.228823	0.684215		0	0	0	0		Putative leucine-rich repeat-containing, plant-type, leucine-rich repeat domain, L
MtrunA17Chr3g0112701		4.36781	0.307062	4.00989	0.216095	3.61889	0.819532	3.74521	1.28036	3.70209	0.849352		0.363035	0.571612	0.361263	0.619794	-0.345436	0.636725	0.25924	0.750236		0	0	0	0		hypothetical protein
MtrunA17Chr5g0400981		4.36781	0.307062	5.02627	0.227338	5.27256	0.4008	5.03052	0.409945	4.72968	0.353361		-0.692005	0.120027	-0.293619	0.549922	0.232117	0.648065	0.356997	0.503186		0	0	0	0		hypothetical protein
MtrunA17Chr1g0161191		4.3684	0.208028	5.12494	0.131515	4.80149	0.143484	4.59041	0.401785	4.43903	0.503851		-0.759165	0.0550472	0.343583	0.440744	0.180467	0.72971	0.155699	0.792615		0	0	0	0		hypothetical protein
MtrunA17Chr3g0093401		4.36848	0.292257	3.93147	0.514473	4.31483	0.232829	4.76427	0.295445	4.61213	0.390908		0.385527	0.465635	-0.320347	0.583933	-0.470128	0.34844	0.117659	0.852389		0	0	0	0		Putative nucleic acid-binding protein
MtrunA17Chr7g0246771		4.36958	0.810239	5.42707	0.682027	5.48613	0.408425	5.30206	0.247035	4.87805	0.338362		-0.994857	0.0250162	-0.0414077	0.945151	0.211728	0.701861	0.380522	0.497667		1	0	0	0		hypothetical protein
MtrunA17Chr5g0448241		4.36968	0.62385	5.07744	0.295726	4.82225	0.0852062	4.75567	0.141173	4.80311	0.443318		-0.677778	0.0843193	0.275381	0.543001	0.0593558	0.917261	-0.0699014	0.905941		0	0	0	0
MtrunA17Chr2g0291441		4.37116	0.156277	4.50211	0.352635	4.35176	0.309756	4.22134	0.866599	4.81473	0.163339		-0.119155	0.850663	0.148877	0.822333	-0.0107641	0.990745	-0.45883	0.453432		0	0	0	0		hypothetical protein		GO:0005886;GO:0016021;GO:0005516;GO:0006952;GO:0009607
MtrunA17Chr7g0239571		4.37139	0.212898	5.52069	0.973048	5.04882	0.335788	5.44812	0.17282	4.10796	0.603829		-1.29193	0.0117338	0.573432	0.314694	-0.413511	0.491457	1.35996	0.0201758		1	0	0	1		hypothetical protein
MtrunA17Chr2g0309351		4.37221	0.344108	5.0513	1.07411	5.00559	0.177452	5.33059	0.242229	4.70355	0.205834		-0.847298	0.102638	0.197496	0.75479	-0.313981	0.598559	0.646745	0.260508		0	0	0	0
MtrunA17Chr1g0198511		4.37276	0.131365	5.27372	0.546219	4.40524	0.458334	4.61559	0.405376	3.61369	0.173346		-0.996521	0.0208423	0.885613	0.0481745	-0.156869	0.799703	1.06864	0.0546134		1	1	0	0		hypothetical protein
MtrunA17Chr1g0204821		4.37276	0.131365	4.71107	0.516034	4.38897	0.126295	4.34584	0.592463	4.70973	0.79923		-0.394521	0.446827	0.387736	0.487381	-0.0156979	0.985362	-0.397687	0.507465		0	0	0	0		hypothetical protein
MtrunA17Chr2g0308771		4.37276	0.131365	4.47755	0.637077	4.37896	0.201232	3.84633	0.757047	4.53393	0.242821		-0.166411	0.761	0.115294	0.848171	0.503678	0.351385	-0.633267	0.250631		0	0	0	0		Putative tetratricopeptide-like helical domain-containing protein		GO:0016020
MtrunA17Chr4g0046221		4.37294	0.182517	5.13053	0.184827	4.6127	0.341468	4.61893	0.538364	5.1097	0.360235		-0.794449	0.069521	0.528849	0.263298	-0.0822782	0.896893	-0.435421	0.405538		0	0	0	0		Putative P-loop containing nucleoside triphosphate hydrolase
MtrunA17Chr7g0251541		4.37463	0.429241	4.91878	0.295456	5.72859	0.363106	4.96404	0.414811	4.87638	0.0762419		-0.535583	0.222029	-0.844149	0.0274117	0.733596	0.0579661	0.157258	0.78095		0	1	0	0		Putative diacylglycerol acyltransferase, alpha/Beta hydrolase		GO:0010287;GO:0016021;GO:0004144;GO:0033306
MtrunA17Chr5g0425021		4.37507	0.46782	5.09615	0.441687	5.22646	0.222903	5.24444	0.353483	4.58724	0.103858		-0.77467	0.065463	-0.0959098	0.856381	-0.0198906	0.97498	0.685574	0.137593		0	0	0	0
MtrunA17Chr3g0079761		4.37516	0.430452	4.75778	0.39831	3.82262	0.802178	4.01135	0.399804	4.90695	0.157849		-0.395503	0.446186	0.926606	0.0686372	-0.134074	0.853646	-0.905219	0.095726		0	0	0	0		Putative TIR domain, P-loop containing nucleoside triphosphate hydrolase		GO:0005524;GO:0016787;GO:0043531;GO:0007165
MtrunA17Chr4g0004761		4.37652	0.529425	5.00203	1.10441	4.57638	0.563961	4.89458	0.27022	4.69919	0.588944		-0.707386	0.151078	0.555854	0.292864	-0.339962	0.559009	0.208461	0.753554		0	0	0	0		Putative Late nodulin		GO:0016020;GO:0046872;GO:0009878
MtrunA17Chr1g0154111		4.37713	0.423382	4.651	0.445547	4.6631	0.598408	4.01288	0.517536	4.5245	0.345936		-0.293586	0.592709	-0.0178756	0.97811	0.686425	0.199582	-0.497925	0.419353		0	0	0	0		Putative transcription factor B3-Domain family		GO:0005634;GO:0003677;GO:0006351;GO:0006355
MtrunA17Chr2g0293911		4.37814	0.505551	4.27513	0.217006	4.59115	0.110864	3.9756	1.22515	3.1841	0.769721		0.113162	0.88537	-0.312053	0.678068	0.38537	0.604445	1.01291	0.170111		0	0	0	0		Putative transcription factor MYB-HB-like family		GO:0003677
MtrunA17Chr4g0031261		4.37856	0.296218	5.36621	0.647565	4.41181	0.433967	5.40957	0.354041	4.77038	0.637613		-1.03956	0.0413194	1.01231	0.0545454	-1.07161	0.0384065	0.659783	0.256981		1	0	1	0		hypothetical protein
MtrunA17Chr2g0314101		4.37866	0.307268	5.31591	0.769107	4.75768	0.221455	5.26634	0.396006	4.00878	0.686827		-1.08532	0.0455592	0.685987	0.243924	-0.560109	0.352806	1.22261	0.044796		1	0	0	1		hypothetical protein
MtrunA17Chr3g0136261		4.37866	0.307268	3.91431	0.362449	4.95013	0.279201	4.68866	0.350202	4.33207	0.229627		0.463476	0.350955	-1.07483	0.0129526	0.231166	0.642894	0.417824	0.42006		0	1	0	0		Putative COG complex component, COG2, oligomeric Golgi complex, subunit 2
MtrunA17Chr5g0425031		4.37866	0.307268	5.22236	1.09622	5.50282	0.2222	5.03381	0.472589	3.86807	0.684866		-1.02296	0.0575081	-0.140982	0.83594	0.398223	0.519878	1.25069	0.0435749		0	0	0	1		Putative Late nodulin		GO:0016021;GO:0046872;GO:0009878
MtrunA17Chr3g0112461		4.37949	0.416388	4.47663	0.295107	4.70801	0.199386	4.26153	0.505268	4.25576	0.0712602		-0.114254	0.84013	-0.234638	0.667537	0.412873	0.423944	0.0759334	0.913706		0	0	0	0		Putative Yip1 domain-containing protein		GO:0016021
MtrunA17Chr3g0078971		4.37978	0.551077	4.40277	0.139085	4.88182	0.217308	4.49132	0.68978	4.74382	0.24615		-0.0107124	0.987166	-0.496741	0.356456	0.26701	0.647486	-0.118029	0.865031		0	0	0	0		Putative major facilitator, sugar transporter, major facilitator superfamily		GO:0005887;GO:0005351;GO:0005355;GO:0032440;GO:0015992;GO:0046323;GO:0055114;GO:1904659
MtrunA17Chr7g0252091		4.38084	0.169847	4.27027	0.334972	4.86014	0.317477	4.12505	0.753336	4.4739	0.517613		0.101795	0.855905	-0.621337	0.174804	0.640764	0.158024	-0.265007	0.652197		0	0	0	0		Putative tetratricopeptide-like helical domain, DYW domain-containing protein		GO:0008270;GO:0008568
MtrunA17Chr2g0317991		4.38088	0.315584	4.56931	0.448438	4.6822	0.163547	4.70445	0.327807	4.21982	0.113169		-0.180833	0.709325	-0.0791839	0.88382	-0.0411359	0.943869	0.532804	0.270611		0	0	0	0		hypothetical protein
MtrunA17Chr1g0149231		4.38128	0.400698	4.50141	0.285115	4.78978	0.248005	5.09767	0.0707812	4.71537	0.171842		-0.170525	0.723971	-0.272243	0.557578	-0.30774	0.465885	0.406095	0.354955		0	0	0	0		Putative tetratricopeptide-like helical domain, DYW domain-containing protein		GO:0008270
MtrunA17Chr2g0322271		4.38138	0.697666	3.54983	0.485623	4.60522	0.210379	4.36551	0.401634	3.90459	0.47024		0.972994	0.0803018	-1.09657	0.0507175	0.194327	0.770161	0.460398	0.487371		0	0	0	0
MtrunA17Chr7g0226011		4.38147	0.554355	5.53382	0.835418	4.64521	0.186806	5.14931	0.304678	4.59914	0.489161		-1.33718	0.0132177	1.08666	0.0519438	-0.535938	0.392463	0.539286	0.420693		1	0	0	0		hypothetical protein
MtrunA17Chr2g0314701		4.38291	0.39751	4.82542	0.421647	4.54494	0.0971013	5.18813	0.402723	4.81575	0.371043		-0.415973	0.34634	0.291156	0.553128	-0.667766	0.104285	0.387078	0.410566		0	0	0	0		Putative pectinesterase		GO:0005618;GO:0030599;GO:0045330;GO:0042545;GO:0045490
MtrunA17Chr2g0314711		4.38291	0.39751	4.82542	0.421647	4.54494	0.0971013	5.18813	0.402723	4.81575	0.371043		-0.415973	0.34634	0.291156	0.553128	-0.667766	0.104285	0.387078	0.410566		0	0	0	0		hypothetical protein
MtrunA17Chr8g0355801		4.38293	0.444709	5.15722	1.42242	4.69875	0.977011	4.97641	1.20384	4.18111	0.452267		-0.969254	0.266685	0.425242	0.679106	-0.276882	0.805373	1.07062	0.267916		0	0	0	0		Putative START-like domain-containing protein		GO:0006952;GO:0009607
MtrunA17Chr8g0339621		4.38316	0.470538	6.25507	0.653848	3.70998	0.135867	5.3083	0.33064	4.59764	0.524871		-1.98783	5.9204e-05	2.71328	3.14436e-08	-1.67935	0.00193195	0.688724	0.259617		1	1	1	0		hypothetical protein
MtrunA17Chr7g0232391		4.3843	0.115362	4.0154	0.243056	4.3293	0.342149	4.49685	0.36188	4.85375	0.591264		0.390641	0.432125	-0.323536	0.557614	-0.171502	0.763562	-0.415248	0.409849		0	0	0	0		Putative hydroquinone glucosyltransferase		GO:0043231;GO:0080043;GO:0080044;GO:0009813;GO:0052696
MtrunA17Chr4g0015241		4.38477	0.228608	4.65762	0.819059	4.14545	0.518184	4.64313	0.324252	4.56361	0.187469		-0.453513	0.392325	0.622124	0.256358	-0.456839	0.430305	0.0919651	0.900818		0	0	0	0		Putative DNA-directed RNA polymerase		GO:0005736;GO:0001054;GO:0003676;GO:0008270;GO:0006363
MtrunA17Chr5g0421521		4.38526	0.160767	4.38795	0.256803	4.56243	0.337689	4.41838	0.284816	4.54973	0.0671297		0.000637393	0.998857	-0.194746	0.698687	0.190202	0.712775	-0.13043	0.825005		0	0	0	0		Putative minus-end-directed kinesin ATPase		GO:0005871;GO:0005874;GO:0003777;GO:0005524;GO:0008017;GO:0016887;GO:0007018
MtrunA17Chr2g0314421		4.38533	0.178062	4.76647	0.922482	4.25479	0.180279	4.35157	0.447575	4.32797	0.393205		-0.499995	0.373665	0.659893	0.258449	-0.137183	0.854914	0.0494874	0.951562		0	0	0	0		Putative Late nodulin		GO:0016021;GO:0046872;GO:0009878
MtrunA17Chr5g0423631		4.38555	0.228989	4.56829	1.11898	4.32808	0.369027	4.72094	0.179635	4.18565	0.646547		-0.378135	0.56784	0.441885	0.526975	-0.40096	0.570329	0.426891	0.574311		0	0	0	0		hypothetical protein
MtrunA17Chr4g0075491		4.38719	0.414439	5.20737	0.363518	5.17325	0.473842	5.27454	0.540607	5.43441	0.561548		-0.815664	0.103808	-0.0415027	0.950896	-0.0501312	0.943712	-0.175349	0.790649		0	0	0	0
MtrunA17Chr4g0074091		4.38757	0.656454	4.57911	0.57037	4.77299	0.323242	3.48946	0.680232	4.53016	0.478402		-0.20976	0.744579	-0.172299	0.801098	1.29624	0.0240684	-1.02582	0.110959		0	0	1	0		Putative C2 domain, formin, FH2 domain, protein-tyrosine phosphatase
MtrunA17Chr8g0375801		4.38784	0.469449	6.1117	0.576556	4.90395	0.631913	5.50072	0.513635	5.23153	0.27352		-1.7368	0.000232017	1.18447	0.0133779	-0.562502	0.303825	0.243461	0.715485		1	1	0	0
MtrunA17Chr1g0193471		4.38812	0.559599	5.62566	0.874636	4.85527	0.808001	5.22873	0.265772	4.2026	0.293072		-1.32213	0.0294906	0.784861	0.239696	-0.273666	0.728971	1.08058	0.123258		1	0	0	0		hypothetical protein
MtrunA17Chr2g0301991		4.3883	0.433902	5.02822	0.950884	4.79694	0.154859	4.79236	0.225722	4.36384	0.259828		-0.804869	0.124443	0.381168	0.525791	-0.00472932	0.995574	0.46682	0.474035		0	0	0	0		hypothetical protein		GO:0016021
MtrunA17Chr4g0058921		4.38917	0.439825	4.54986	0.538356	3.36341	0.557677	4.7686	0.436231	4.64627	0.505147		-0.180741	0.748547	1.16052	0.0237788	-1.36163	0.00567495	0.119367	0.856464		0	1	1	0		hypothetical protein
MtrunA17Chr4g0039061		4.38954	0.435619	4.59725	0.132647	4.61577	0.280766	4.30166	0.389487	4.60942	0.116399		-0.164054	0.727921	-0.0393411	0.942276	0.337816	0.470754	-0.314483	0.54257		0	0	0	0		Putative protein-serine/threonine phosphatase		GO:0004722;GO:0006470
MtrunA17Chr3g0132891		4.3903	0.181032	5.01877	0.175388	4.87094	0.922922	5.0657	0.523544	4.94045	0.281048		-0.654564	0.230837	-0.0237468	0.973458	-0.105737	0.882995	0.200972	0.776086		0	0	0	0		hypothetical protein
MtrunA17Chr7g0233461		4.39159	0.23896	4.66486	1.09242	4.19932	0.273554	4.88989	0.0567721	3.73632	0.670428		-0.432904	0.423266	0.610591	0.27687	-0.720047	0.178754	1.18606	0.0376238		0	0	0	1
MtrunA17Chr6g0457101		4.39167	0.573785	4.20993	0.382846	4.07107	0.727495	4.36979	0.322391	4.47274	0.140238		0.276273	0.656782	0.0539808	0.943902	-0.222327	0.75081	-0.0893485	0.910401		0	0	0	0		Putative ankyrin repeat-containing domain, PGG domain-containing protein		GO:0016020
MtrunA17Chr2g0331971		4.39233	0.0844995	4.6262	0.435789	4.43888	0.320935	4.6758	0.28392	4.42425	0.485117		-0.288155	0.568177	0.223753	0.687236	-0.259783	0.638247	0.226679	0.707352		0	0	0	0		hypothetical protein
MtrunA17Chr6g0481071		4.39233	0.0844995	3.70485	0.880492	4.4686	0.755668	3.96624	0.100438	4.7281	0.248329		0.555566	0.284193	-0.706379	0.173948	0.607337	0.24887	-0.826717	0.120025		0	0	0	0		Putative nucleotide-binding alpha-beta plait domain-containing protein		GO:0009507;GO:0000166;GO:0003723
MtrunA17Chr8g0335541		4.39492	0.63627	4.62233	0.520605	4.22418	0.312406	4.68283	0.225242	4.40488	0.135638		-0.182329	0.688559	0.426933	0.340908	-0.476082	0.27428	0.28721	0.569312		0	0	0	0		Putative RNA-directed DNA polymerase
MtrunA17Chr3g0089441		4.3961	0.203518	4.19963	0.885256	4.58106	0.194368	4.23644	0.77243	4.59498	0.287449		0.0969979	0.864482	-0.254275	0.641158	0.253421	0.647987	-0.269578	0.647995		0	0	0	0		Putative leucine-rich repeat domain, L domain-containing protein		GO:0043531;GO:0006952
MtrunA17Chr4g0036361		4.3961	0.203518	4.98054	0.259347	4.42194	0.550186	4.49753	0.764711	4.52653	0.344009		-0.578999	0.193915	0.567472	0.227361	-0.121893	0.84285	0.0141611	0.985013		0	0	0	0		hypothetical protein
MtrunA17Chr3g0121921		4.39652	0.107523	4.70635	0.847503	4.73878	0.339304	4.84127	0.213634	4.83546	0.469663		-0.449688	0.412493	0.0831294	0.902636	-0.0845982	0.905102	-0.038656	0.95875		0	0	0	0		Putative tetratricopeptide-like helical domain, DYW domain-containing protein		GO:0016020;GO:0008270
MtrunA17Chr4g0040611		4.39652	0.107523	4.92047	0.563766	4.58583	0.409184	5.02554	0.527601	4.70403	0.127857		-0.557986	0.19014	0.364503	0.437814	-0.467676	0.291497	0.327782	0.515618		0	0	0	0		hypothetical protein		GO:0005886;GO:0016021;GO:0005516;GO:0006952;GO:0009607
MtrunA17Chr8g0346621		4.39892	0.534763	4.68721	0.266273	4.71791	0.341291	4.84929	0.441866	4.61667	0.733908		-0.213042	0.674979	-0.0292499	0.961099	-0.145717	0.792627	0.18723	0.747422		0	0	0	0		Putative Serpin family protein		GO:0005615;GO:0004867;GO:0016740;GO:0010951
MtrunA17Chr7g0265801		4.39894	0.243657	5.19574	0.567583	5.19955	0.601472	5.71234	0.178392	4.39256	0.34108		-0.876459	0.076768	-0.00110208	0.998918	-0.453768	0.387785	1.33175	0.0118972		0	0	0	1		hypothetical protein
MtrunA17Chr2g0286961		4.39949	0.16615	4.35335	0.369405	4.19482	0.52517	4.34209	0.272249	4.93418	0.447848		0.0283634	0.961148	0.115652	0.840559	-0.131888	0.821895	-0.603868	0.188672		0	0	0	0		Putative adenosylmethionine decarboxylase		GO:0005829;GO:0004014;GO:0006557;GO:0006597;GO:0008295
MtrunA17Chr8g0393321		4.39949	0.16615	5.00793	0.723452	5.06482	0.109914	5.24892	0.114699	4.7619	0.551987		-0.694904	0.0851838	-0.00381938	0.994573	-0.203383	0.66345	0.494824	0.264927		0	0	0	0		hypothetical protein
MtrunA17Chr3g0142311		4.40023	0.0352741	5.35778	0.614001	4.44463	0.0712914	4.38355	0.344879	4.30297	0.530146		-1.05242	0.00517709	0.964192	0.0118709	0.0535044	0.932203	0.0825778	0.899723		1	1	0	0		hypothetical protein
MtrunA17Chr4g0033921		4.40065	0.425055	4.22691	0.171219	4.85793	0.297128	4.34456	0.52896	5.26703	0.312559		0.206461	0.682459	-0.661321	0.128402	0.516089	0.243213	-0.933705	0.0289652		0	0	0	1		Putative trigger factor		GO:0006457;GO:0015031
MtrunA17Chr7g0268941		4.40115	0.285298	3.96794	0.239096	4.74022	0.404212	4.51051	0.285691	3.83481	0.292133		0.438345	0.368977	-0.820337	0.0694722	0.275989	0.581852	0.677674	0.191431		0	0	0	0		Putative glycine hydroxymethyltransferase		GO:0004372;GO:0030170;GO:0006544;GO:0006563;GO:0035999
MtrunA17Chr7g0247851		4.4012	0.413578	4.3557	0.143969	4.14306	0.387082	4.27681	0.171662	4.28663	0.884702		0.074468	0.908863	0.158574	0.81282	-0.0725196	0.923186	-0.167388	0.818836		0	0	0	0		hypothetical protein
MtrunA17Chr1g0161841		4.4049	0.164394	5.30088	0.419081	4.69255	0.38172	5.23286	0.207694	4.87768	0.399871		-0.932822	0.00791032	0.600899	0.103274	-0.516784	0.172892	0.358681	0.401851		1	0	0	0		Putative nucleic acid-binding protein		GO:0003676
MtrunA17Chr8g0357601		4.40517	0.718266	4.78617	0.423174	4.81045	0.52458	4.97445	0.414652	4.85185	0.152338		-0.301806	0.610295	-0.0352975	0.9609	-0.161851	0.809198	0.163337	0.820864		0	0	0	0		Putative transcription factor GRAS family		GO:0005634;GO:0003700;GO:0043565;GO:0006351;GO:0006355
MtrunA17Chr1g0176621		4.40555	0.577732	7.0649	0.959806	7.09908	0.127577	6.00613	1.27902	4.05785	1.07675		-2.74398	0.000427083	0.178133	0.861294	0.941903	0.263772	2.03756	0.0185324		1	0	0	1
MtrunA17Chr5g0443361		4.40575	0.195561	5.4124	0.59646	4.41094	0.51217	5.63154	0.150646	5.18805	0.673582		-1.07857	0.00497078	1.02839	0.00832589	-1.24952	0.000962578	0.439378	0.313081		1	1	1	0		hypothetical protein		GO:0046983
MtrunA17Chr1g0161061		4.40612	0.237276	3.74297	0.343432	4.73026	0.285048	4.99927	0.520217	4.48797	0.122068		0.691634	0.133645	-1.02516	0.0184883	-0.314434	0.468499	0.561427	0.198633		0	1	0	0		Putative plant seed peroxygenase		GO:0016021
MtrunA17Chr3g0124301		4.40623	0.257998	3.34282	0.432418	2.7143	0.568139	4.91734	0.762634	4.6066	0.441498		1.09474	0.0731545	0.673547	0.40242	-2.38273	4.50707e-05	0.371415	0.597446		0	0	1	0		Putative pollen allergen Ole e 1 family
MtrunA17Chr3g0099351		4.40658	0.0868388	5.35083	1.31152	4.35774	0.319859	5.54117	0.116327	4.32365	0.446622		-1.17553	0.0340879	1.24343	0.02808	-1.23964	0.0273454	1.22593	0.0450389		1	1	1	1		Putative Late nodulin
MtrunA17Chr4g0061671		4.40658	0.0868388	4.79827	0.60804	4.09877	0.560521	4.20742	0.875525	4.45633	0.556568		-0.487112	0.46944	0.768292	0.26141	-0.263587	0.748008	-0.192867	0.830363		0	0	0	0		Putative transcription factor MADS-MIKC family		GO:0005634;GO:0003677;GO:0003700;GO:0046983;GO:0006351;GO:0006355
MtrunA17Chr1g0157861		4.40668	0.464797	3.4577	0.992267	4.09243	0.322832	4.52845	0.442043	4.32515	0.410132		0.848953	0.137867	-0.480162	0.476315	-0.463851	0.450769	0.206278	0.778577		0	0	0	0		Putative glycerophosphodiester phosphodiesterase, protein kinase RLK-Pelle-LRK10L-2 family		GO:0004674;GO:0005524;GO:0030247;GO:0006468
MtrunA17Chr8g0365371		4.40732	0.0669243	5.90763	0.566877	4.94762	0.574738	5.9471	0.235969	4.6887	0.454182		-1.57894	4.48451e-05	0.919241	0.0186524	-0.939164	0.015776	1.27038	0.00333147		1	1	1	1		hypothetical protein
MtrunA17Chr5g0428211		4.40739	0.100323	3.91818	0.635672	4.54742	0.166552	3.63022	0.159119	4.30027	0.339735		0.442164	0.355053	-0.563245	0.243517	0.956479	0.0424395	-0.709039	0.19385		0	0	1	0		Putative RNA polymerase I transcription initiation factor TAF1B/Rrn7
MtrunA17Chr4g0045171		4.40845	0.620604	4.74998	0.649856	4.56535	0.249363	4.52157	0.408074	4.78549	0.230346		-0.35244	0.520106	0.25887	0.667552	-0.00753854	0.992912	-0.215028	0.750169		0	0	0	0		Putative E3 ubiquitin-protein ligase MARCH		GO:0016021;GO:0008270
MtrunA17Chr2g0295041		4.40854	0.840458	4.68897	1.59363	3.17161	1.17547	5.53532	1.28343	2.29852	2.06477		-0.328588	0.738436	1.75329	0.0451904	-2.48157	0.00280292	2.65703	0.00574868		0	1	1	1		Putative START-like domain, Bet v I type allergen		GO:0005634;GO:0005737;GO:0004864;GO:0004872;GO:0010427;GO:0006952;GO:0009607;GO:0009738;GO:0043086;GO:0080163
MtrunA17Chr5g0422041		4.40855	0.415457	4.73337	0.521162	4.6901	1.4904	6.57429	0.46989	4.84442	1.46366		-0.350872	0.735922	-0.417472	0.70687	-1.45935	0.101083	1.37701	0.161894		0	0	0	0
MtrunA17Chr1g0192891		4.40859	0.310463	4.49078	0.472503	4.10179	0.42961	4.29	1.32974	4.92972	0.586447		-0.0417114	0.955783	0.412339	0.53187	-0.428846	0.511886	-0.440758	0.502288		0	0	0	0		hypothetical protein		GO:0016021
MtrunA17Chr3g0136791		4.40966	0.358634	6.1295	0.869732	5.04038	0.888067	5.49122	0.37792	5.07686	0.208106		-1.79526	0.00105753	1.08721	0.054844	-0.448036	0.503929	0.510808	0.46266		1	0	0	0		hypothetical protein
MtrunA17Chr8g0388851		4.40972	0.341916	5.30504	0.153607	5.08351	0.27318	5.06701	0.0444317	4.91259	0.931266		-0.937512	0.0402285	0.231327	0.673525	0.0034784	0.996475	0.0663163	0.922181		1	0	0	0		hypothetical protein
MtrunA17Chr4g0064811		4.40996	0.144612	4.49375	0.428654	3.58046	0.597209	4.46985	0.539351	4.48965	0.553622		-0.0679827	0.916602	0.931173	0.0935752	-0.947359	0.086091	-0.00965913	0.991079		0	0	0	0		Putative glycosidase
MtrunA17Chr7g0240571		4.40999	0.716218	4.28199	0.822626	5.02341	0.444465	4.65872	0.925294	5.10155	0.780776		0.0786296	0.931611	-0.547872	0.494624	0.277731	0.747178	-0.412566	0.634838		0	0	0	0
MtrunA17Chr1g0181061		4.41051	0.37076	3.84994	0.564397	4.43525	0.447636	4.14678	0.532355	3.97632	0.211549		0.555456	0.281352	-0.557303	0.309283	0.254741	0.671807	0.247202	0.719381		0	0	0	0		Putative P-loop containing nucleoside triphosphate hydrolase
MtrunA17Chr3g0083731		4.41091	0.598743	4.59725	0.132647	5.58525	0.0944686	5.42873	0.544874	5.58213	0.547304		-0.0900631	0.88932	-1.02301	0.0328533	0.130255	0.832254	-0.149273	0.81727		0	1	0	0		hypothetical protein
MtrunA17Chr7g0235461		4.41245	0.895214	5.30564	0.640924	5.31445	0.278113	5.1184	0.0358494	3.83579	0.454339		-0.905254	0.088271	0.0845647	0.902874	0.187137	0.780266	1.33128	0.0273612		0	0	0	1		hypothetical protein
MtrunA17Chr3g0133561		4.41247	0.221411	3.93873	0.671184	4.65532	0.370396	3.96418	0.416558	4.63033	0.209446		0.409828	0.465635	-0.662608	0.2281	0.713945	0.188157	-0.661143	0.261926		0	0	0	0		hypothetical protein
MtrunA17Chr7g0264761		4.41247	0.221411	4.09778	0.238004	3.92019	0.609343	3.89781	0.713172	4.5839	0.159348		0.340196	0.545387	0.0859909	0.904126	-0.0183854	0.983604	-0.601873	0.302096		0	0	0	0
MtrunA17Chr1g0212201		4.41261	0.33684	4.3557	0.143969	3.60637	0.195555	4.08509	0.200659	4.57679	0.336961		0.0802115	0.878497	0.771427	0.10431	-0.479099	0.370425	-0.549232	0.262597		0	0	0	0		Putative aluminum-activated malate transporter		GO:0009705;GO:0016021;GO:0015140;GO:0071423
MtrunA17Chr1g0170861		4.41407	0.443108	4.51548	0.582625	4.25601	0.366608	4.7759	0.277321	4.96319	0.180981		-0.0490111	0.937148	0.296274	0.603083	-0.525172	0.301415	-0.18727	0.757107		0	0	0	0		hypothetical protein
MtrunA17Chr6g0459571		4.41487	0.322535	6.93567	0.741041	4.9084	0.386445	6.2678	0.274525	4.2767	0.994423		-2.6928	1.55088e-06	2.12938	0.000104842	-1.33559	0.0206626	1.84095	0.00407734		1	1	1	1
MtrunA17Chr1g0210331		4.41494	0.254753	5.5715	0.206249	4.55569	0.556475	4.73261	0.401112	4.53282	0.182064		-1.20342	0.00138116	0.981837	0.0102681	-0.151569	0.784516	0.251316	0.656428		1	1	0	0		hypothetical protein
MtrunA17Chr8g0364951		4.41513	0.346201	4.80395	1.20006	4.27662	0.270335	4.90641	0.112203	4.71392	0.175257		-0.584875	0.246995	0.731253	0.162576	-0.655259	0.217343	0.167406	0.806699		0	0	0	0		hypothetical protein
MtrunA17Chr6g0479921		4.4158	0.418734	4.3315	0.835974	3.80777	0.488937	4.27351	0.34397	4.13166	0.121341		0.0507207	0.939761	0.594328	0.309755	-0.459997	0.45628	0.163473	0.828971		0	0	0	0		Putative chromatin regulator PHD family		GO:0003676;GO:0046872
MtrunA17Chr3g0102761		4.41667	0.289501	4.96984	0.387746	5.41444	0.157884	4.79636	0.254813	4.7638	0.823236		-0.588397	0.144166	-0.45269	0.255375	0.638494	0.0960941	-0.0386519	0.947562		0	0	0	0		Putative transcription factor C2H2 family		GO:0016021;GO:0008270;GO:0016787;GO:0016874;GO:0061630;GO:0016567;GO:0043161
MtrunA17Chr5g0429451		4.41669	0.285886	4.39073	0.725484	4.72285	0.353469	4.19289	0.133596	4.11022	0.597198		-0.0293404	0.966528	-0.34447	0.567581	0.593043	0.291497	0.0746617	0.925814		0	0	0	0
MtrunA17Chr1g0171161		4.41704	0.0424211	5.00657	0.260598	4.07877	0.252008	5.01343	0.437714	4.26279	0.208709		-0.619143	0.103107	0.936983	0.0150789	-0.9751	0.0108791	0.805576	0.0570669		0	1	1	0		hypothetical protein		GO:0016021
MtrunA17Chr2g0295771		4.41704	0.0424211	3.3105	0.822764	4.36702	0.2746	4.40828	0.168229	4.43276	0.232025		0.985657	0.0354439	-0.947053	0.0529167	-0.0308805	0.96236	-0.0460705	0.942511		1	0	0	0		Putative DYW domain-containing protein		GO:0016021;GO:0008270
MtrunA17Chr1g0158041		4.41753	0.398283	4.6666	0.63254	4.51963	0.425765	4.23446	0.405344	4.63729	0.514818		-0.266905	0.677149	0.178079	0.800336	0.292879	0.678324	-0.443519	0.525422		0	0	0	0		Putative glycerophosphodiester phosphodiesterase, protein kinase RLK-Pelle-LRK10L-2 family		GO:0016021;GO:0004674;GO:0005524;GO:0006468
MtrunA17Chr5g0431221		4.41821	0.326047	4.26888	0.546463	5.36065	0.240316	4.15361	0.324114	4.51906	1.00157		0.0993018	0.892864	-1.05491	0.0634192	1.21463	0.0299302	-0.525429	0.45888		0	0	1	0		Putative APO domain-containing protein		GO:0003723;GO:0005506;GO:0016705;GO:0020037;GO:0055114
MtrunA17Chr3g0112271		4.41823	0.216203	4.25851	0.209295	4.26941	0.615896	5.06196	0.408423	4.83769	0.249256		0.167123	0.757686	-0.0633024	0.919694	-0.821438	0.0491708	0.274177	0.591333		0	0	1	0		Putative oxidoreductase		GO:0050356;GO:0055114
MtrunA17Chr4g0053541		4.41894	0.164829	5.37693	0.832389	4.67399	0.184949	5.55465	0.548698	4.44548	0.357303		-1.14231	0.0285419	0.872049	0.114044	-0.97812	0.0666363	1.20007	0.0370717		1	0	0	1
MtrunA17Chr2g0277121		4.4191	0.206197	5.14772	0.101359	4.76356	0.431174	5.39999	0.452117	4.8284	0.264719		-0.763675	0.0629001	0.349067	0.450932	-0.665019	0.0992607	0.641955	0.141406		0	0	0	0		hypothetical protein
MtrunA17Chr7g0267661		4.4195	0.176506	4.39223	0.369727	4.5237	0.130488	4.168	0.243828	4.3804	0.609111		0.0235586	0.96908	-0.143157	0.800927	0.382737	0.464626	-0.312162	0.596995		0	0	0	0		hypothetical protein
MtrunA17Chr6g0476971		4.41956	0.614592	4.34416	0.310969	4.37874	1.15244	4.73666	0.379801	5.07115	0.325589		0.156998	0.843952	-0.245725	0.762354	-0.161503	0.850443	-0.347587	0.670655		0	0	0	0		Putative ANTH domain-containing protein		GO:0030136;GO:0005545;GO:0030276;GO:0048268
MtrunA17Chr1g0197541		4.42026	0.833105	5.48334	0.625691	4.58346	0.302073	5.16562	0.157203	4.83389	0.233479		-0.95507	0.0526281	0.931297	0.0672155	-0.583406	0.292304	0.344679	0.592088		0	0	0	0		hypothetical protein
MtrunA17Chr1g0202731		4.42159	0.221774	4.19117	0.0467928	4.48067	0.446185	4.22056	0.483454	4.66056	0.370859		0.232457	0.667227	-0.32395	0.557028	0.274678	0.62758	-0.447867	0.415512		0	0	0	0		Putative ferric-chelate reductase (NADH)		GO:0016021;GO:0000293;GO:0055114
MtrunA17Chr6g0463021		4.42185	0.612452	4.08317	0.750697	4.09097	0.300082	4.44903	0.18182	4.89945	0.0970443		0.383008	0.500516	0.0711042	0.923047	-0.355644	0.565955	-0.466279	0.433723		0	0	0	0		hypothetical protein
MtrunA17Chr2g0286761		4.42271	0.27883	4.9035	0.397475	5.01156	0.252208	5.27105	0.475031	4.48406	0.350184		-0.506679	0.22674	-0.0982051	0.847235	-0.282122	0.518341	0.793962	0.062081		0	0	0	0		Putative hydrolase
MtrunA17Chr2g0309911		4.42372	0.167701	4.94862	0.258039	4.68208	0.119634	4.56641	0.559328	4.23782	0.638742		-0.540181	0.240057	0.275344	0.599718	0.0268115	0.969114	0.366509	0.530823		0	0	0	0		Putative transcription factor MYB-HB-like family		GO:0003677
MtrunA17Chr6g0462731		4.42396	0.671155	5.06738	0.08201	4.52876	0.202913	4.51401	0.301882	4.47209	0.124299		-0.618101	0.157962	0.571674	0.217198	0.00192896	0.998111	0.056743	0.933914		0	0	0	0		Putative dual-specificity kinase TKL-Pl-4 family		GO:0004672;GO:0005524;GO:0006468
MtrunA17Chr2g0308921		4.42541	0.229608	5.35702	0.615697	4.00751	0.244353	4.8787	0.376012	4.07338	0.401292		-1.018	0.0228705	1.43541	0.001527	-0.935586	0.0599512	0.863697	0.111496		1	1	0	0		hypothetical protein
MtrunA17Chr8g0374711		4.42579	0.297887	4.1832	0.278898	4.40366	0.548168	4.62802	0.0841753	3.90047	0.437856		0.228817	0.68069	-0.298747	0.602382	-0.137502	0.822585	0.722542	0.183485		0	0	0	0		Putative short-chain dehydrogenase/reductase SDR
MtrunA17Chr1g0167861		4.42662	0.260078	5.46692	0.303897	6.69341	0.441357	4.58784	0.370401	4.55907	0.529995		-1.08889	0.0134257	-1.26083	0.00133901	2.1337	7.85119e-08	-0.00884071	0.991684		1	1	1	0		hypothetical protein
MtrunA17Chr3g0083141		4.42662	0.260078	5.09435	0.666799	4.56549	0.613523	4.69589	0.165125	4.07294	0.440753		-0.741488	0.0996941	0.551748	0.252478	-0.117363	0.851558	0.602281	0.277097		0	0	0	0		hypothetical protein
MtrunA17Chr1g0212651		4.42668	0.270463	5.36515	0.465081	5.38231	0.194154	5.23215	0.164289	4.75192	0.181194		-0.98148	0.00831478	-0.00303327	0.995738	0.158327	0.73596	0.507982	0.252167		1	0	0	0		Putative leucine-rich repeat domain, L domain-containing protein
MtrunA17Chr5g0429331		4.42668	0.270463	5.0849	1.28014	3.40225	0.726496	4.71045	0.639523	4.61517	0.51336		-0.900395	0.221463	1.79262	0.0179154	-1.22787	0.114713	0.0906837	0.933288		0	1	0	0		Putative Late nodulin		GO:0046872;GO:0009878
MtrunA17Chr6g0470381		4.42677	0.28741	5.05976	0.388758	4.91002	0.215908	4.95497	0.121564	4.49058	0.314668		-0.685355	0.0736535	0.185041	0.683487	-0.02751	0.961841	0.467291	0.310262		0	0	0	0		hypothetical protein		GO:0005666;GO:0000166;GO:0001056;GO:0006384
MtrunA17Chr2g0308171		4.42711	0.118446	4.11704	0.717518	4.30465	0.836208	4.08864	0.51422	4.33662	0.155756		0.286781	0.641229	-0.253305	0.703954	0.273292	0.688009	-0.243886	0.7423		0	0	0	0		hypothetical protein
MtrunA17Chr1g0148361		4.4273	0.418943	4.37307	0.675656	4.5649	0.338402	4.38919	0.362714	4.28773	0.0305894		-0.047904	0.935919	-0.106485	0.856137	0.179284	0.754547	0.141811	0.830224		0	0	0	0		hypothetical protein
MtrunA17Chr6g0483061		4.42984	0.500092	3.67048	0.617057	4.53133	0.381704	3.53253	0.730893	4.4609	0.39238		0.798641	0.103742	-0.857887	0.0889115	0.958603	0.0552867	-0.901368	0.101688		0	0	0	0		Putative Homeobox domain-containing protein
MtrunA17Chr6g0481011		4.43095	0.119531	4.5225	0.70426	4.30307	0.194459	3.78898	0.488201	3.89629	0.662422		-0.158143	0.805814	0.299899	0.643467	0.502505	0.440001	-0.195761	0.813848		0	0	0	0		Putative TIR domain, winged helix-turn-helix DNA-binding domain-containing protein		GO:0016020;GO:0005524;GO:0043531;GO:0006952;GO:0007165
MtrunA17Chr6g0449681		4.43187	0.176891	4.76674	0.388728	4.15762	0.678521	3.95168	0.473941	4.4426	0.456169		-0.384748	0.449609	0.607157	0.239803	0.188235	0.778581	-0.460059	0.453347		0	0	0	0		hypothetical protein
MtrunA17Chr3g0089201		4.4321	0.0590815	3.73947	0.977012	4.95241	0.330755	3.94185	0.303171	4.73757	0.285687		0.522891	0.290526	-1.07326	0.0153943	1.04953	0.0191715	-0.812114	0.112864		0	1	1	0		hypothetical protein		GO:0009507;GO:0003723;GO:0006412;GO:0009658;GO:0009704
MtrunA17Chr5g0399771		4.43251	0.0849716	5.15876	0.848168	5.05573	0.248008	4.93464	0.34623	5.12632	0.195761		-0.857658	0.0564479	0.211986	0.69515	0.0747237	0.906084	-0.149477	0.812665		0	0	0	0
MtrunA17Chr6g0454041		4.43377	0.215136	4.34284	0.990886	4.06466	0.649401	4.08678	0.384216	4.61266	0.301418		-0.0753634	0.920546	0.39071	0.582137	0.0217198	0.983231	-0.53586	0.455842		0	0	0	0		Putative ribonuclease H-like domain-containing protein		GO:0005488
MtrunA17Chr4g0065341		4.43384	0.526357	4.71573	0.896719	5.19259	0.288072	5.30647	0.293211	4.58005	0.077603		-0.420369	0.463118	-0.365746	0.546807	-0.087016	0.901188	0.766308	0.184578		0	0	0	0		Putative major facilitator, sugar transporter, major facilitator superfamily		GO:0016021;GO:0022891;GO:0055085
MtrunA17Chr6g0486841		4.43437	0.637392	4.68271	0.276169	4.40561	0.118277	4.67374	0.700348	4.83796	0.608639		-0.191099	0.773701	0.309654	0.647482	-0.357173	0.59435	-0.204504	0.787845		0	0	0	0		Putative xenobiotic-transporting ATPase		GO:0016021;GO:0005524;GO:0008559;GO:0006855;GO:0042908
MtrunA17Chr5g0428121		4.43549	0.198091	4.50747	0.52025	5.77057	0.0759396	5.21905	0.32384	5.11178	0.264414		-0.142246	0.781149	-1.20796	0.000804792	0.5397	0.151915	0.113941	0.832725		0	1	0	0		hypothetical protein		GO:0016021
MtrunA17Chr6g0456691		4.43549	0.198091	4.43936	0.273177	3.88038	0.528899	4.75631	0.305109	4.43247	0.313737		0.00737364	0.989748	0.524431	0.297824	-0.838434	0.0600279	0.294447	0.585853		0	0	0	0		Putative PMR5 domain, PC-Esterase		GO:0005794;GO:0016021;GO:0016413;GO:0071554
MtrunA17Chr6g0460961		4.43608	0.441424	5.3558	0.27545	3.79303	0.67426	4.6974	0.55517	4.70323	0.473342		-0.93861	0.0439734	1.58837	0.000729395	-0.988222	0.0582374	0.0621624	0.932475		1	1	0	0		Putative protein kinase RLK-Pelle-LRR-VI-1 family		GO:0016021;GO:0004714;GO:0005524;GO:0018108
MtrunA17Chr7g0246731		4.43724	0.218294	4.88811	0.0764568	4.4129	0.261234	4.61297	0.505421	4.60924	0.436235		-0.450805	0.290836	0.481138	0.285183	-0.272799	0.588445	0.0521048	0.933104		0	0	0	0		hypothetical protein		GO:0005634;GO:0005737
MtrunA17Chr6g0454701		4.43818	0.0683028	4.81545	0.567932	4.64595	0.346874	4.37544	0.341962	3.98519	0.355851		-0.476625	0.308712	0.235785	0.659451	0.289868	0.603023	0.373864	0.546086		0	0	0	0		hypothetical protein
MtrunA17Chr5g0426691		4.43835	0.143417	4.57773	0.289413	4.07139	0.276283	4.3471	0.483738	4.63089	0.162816		-0.151243	0.762054	0.497739	0.294251	-0.340991	0.50761	-0.208435	0.711276		0	0	0	0		hypothetical protein
MtrunA17Chr5g0431161		4.44019	0.434441	3.69606	0.82671	4.48398	0.427937	4.42522	0.149447	4.16946	0.667951		0.726761	0.144584	-0.719875	0.168554	0.0943195	0.884761	0.19037	0.773148		0	0	0	0		hypothetical protein
MtrunA17Chr5g0413641		4.44033	0.450273	5.04122	0.366291	4.32306	0.627341	5.55687	0.462391	4.93023	0.29233		-0.597075	0.245491	0.695608	0.191922	-1.2369	0.00902667	0.663203	0.211269		0	0	1	0		hypothetical protein
MtrunA17Chr5g0436371		4.44054	0.00265579	4.42779	0.389394	5.87	0.190083	4.32014	0.427632	4.6953	0.108549		-0.0273868	0.960646	-1.4476	8.63397e-06	1.54051	3.79031e-06	-0.3376	0.504339		0	1	1	0		Putative Acid phosphatase		GO:0016021
MtrunA17Chr6g0455201		4.4406	0.0730761	5.51842	0.842523	5.19736	0.243541	4.74565	0.670196	4.49116	0.345718		-1.25808	0.0207695	0.46873	0.455785	0.353632	0.601324	0.351183	0.642765		1	0	0	0
MtrunA17Chr3g0121621		4.4415	0.29546	4.26198	0.584253	4.73016	0.23661	4.29215	0.471043	4.4976	0.368366		0.107522	0.85867	-0.418304	0.444236	0.389665	0.478503	-0.161199	0.814715		0	0	0	0		hypothetical protein
MtrunA17Chr7g0249241		4.442	0.364481	3.76054	0.623219	4.24558	0.504839	4.56005	0.424631	4.31861	0.128352		0.756408	0.150449	-0.512416	0.390939	-0.291355	0.62758	0.265145	0.686062		0	0	0	0		Putative tetratricopeptide-like helical domain, DYW domain-containing protein		GO:0008270;GO:0008568
MtrunA17Chr3g0077311		4.44247	0.570696	4.98133	0.0998908	4.63849	0.469414	4.65053	0.075417	4.66019	0.676951		-0.430867	0.426464	0.312385	0.604148	0.02549	0.975432	-0.101576	0.892744		0	0	0	0		Putative tetratricopeptide-like helical domain-containing protein
MtrunA17Chr7g0256471		4.4426	0.542558	5.0333	0.164029	4.35097	0.135133	4.90764	0.441407	4.91727	0.287553		-0.606935	0.121086	0.731576	0.0695292	-0.60769	0.146672	-0.00813451	0.989871		0	0	0	0		Putative S-adenosyl-L-methionine-dependent methyltransferase		GO:0005768;GO:0005774;GO:0005802;GO:0008757;GO:0032259
MtrunA17Chr8g0361681		4.44405	0.10977	4.47307	0.08641	5.07912	0.344731	4.7506	0.96908	4.62951	0.209938		-0.0222314	0.973222	-0.648671	0.187045	0.166808	0.770964	0.305628	0.60626		0	0	0	0		Putative ribosomal protein L34Ae		GO:0005840;GO:0016021;GO:0003735;GO:0006412
MtrunA17Chr4g0010231		4.44427	0.181562	5.66641	0.582173	5.42639	0.38019	6.20982	0.354727	5.76424	0.52419		-1.32697	0.0056632	0.285058	0.623391	-0.801046	0.0975829	0.431519	0.448277		1	0	0	0		Putative leucine-rich repeat domain, L domain-containing protein
MtrunA17Chr5g0426661		4.44526	0.309608	4.70183	0.0663721	4.12989	0.778593	3.87158	0.206199	4.6285	0.290467		-0.260896	0.635628	0.505139	0.35799	0.348507	0.585127	-0.784012	0.174867		0	0	0	0		hypothetical protein
MtrunA17Chr7g0273551		4.44627	0.284404	4.57135	0.296643	4.50381	0.0814987	4.27703	0.456783	4.29661	0.484531		-0.19044	0.70555	0.126716	0.819604	0.201845	0.720826	-0.0147778	0.984109		0	0	0	0		hypothetical protein
MtrunA17Chr5g0415301		4.44634	0.293924	4.64779	0.334681	4.95162	0.284897	4.23574	0.108573	4.35421	0.196314		-0.22922	0.615087	-0.281734	0.532801	0.748076	0.0691435	-0.132129	0.831716		0	0	0	0		hypothetical protein		GO:0016021
MtrunA17Chr3g0128141		4.44716	0.233774	4.34869	0.164775	4.67934	0.067923	4.91258	0.0660716	4.44679	0.260637		0.0984286	0.841393	-0.336142	0.449575	-0.251367	0.555821	0.455492	0.284658		0	0	0	0		hypothetical protein
MtrunA17Chr3g0143481		4.44874	0.659711	4.89866	0.220709	4.78476	0.271462	4.80549	0.332861	4.3649	0.246327		-0.396021	0.411972	0.119542	0.83649	-0.0427904	0.948221	0.491874	0.365958		0	0	0	0		Putative HAUS augmin-like complex subunit 3		GO:0070652;GO:0051225
MtrunA17Chr7g0230741		4.44889	0.448239	4.91635	0.421175	4.97323	0.181471	4.70761	0.363596	4.57836	0.235221		-0.480232	0.28246	-0.039954	0.944485	0.250737	0.626082	0.153267	0.80266		0	0	0	0		Putative U6 snRNA phosphodiesterase Usb1		GO:0005634;GO:0004518;GO:0006397;GO:0008380;GO:0034477;GO:0090305
MtrunA17Chr7g0217631		4.44946	0.327797	3.81913	0.962428	4.43548	0.473597	4.56005	0.424631	4.81073	0.250411		0.46607	0.404417	-0.466075	0.434232	-0.128822	0.849187	-0.244075	0.708443		0	0	0	0		Putative tetratricopeptide-like helical domain, DYW domain-containing protein		GO:0008270;GO:0008568
MtrunA17Chr4g0072651		4.44947	0.595167	5.61541	0.250696	4.75983	0.146039	4.62684	0.326264	4.21547	1.23684		-1.0969	0.058042	0.86542	0.157534	0.137295	0.867896	0.139394	0.874103		0	0	0	0		hypothetical protein
MtrunA17Chr6g0481381		4.44959	0.348682	4.33579	0.9788	4.31011	0.479127	4.29209	0.897072	4.01763	0.383802		-0.047835	0.949457	0.107788	0.887899	-0.0453245	0.95828	0.429508	0.555936		0	0	0	0		Putative Heat shock protein 70 family
MtrunA17Chr7g0226621		4.44966	0.20926	5.59247	0.367677	4.27676	0.455769	4.99317	0.359591	4.65909	0.598499		-1.17309	0.00209032	1.30006	0.00072933	-0.740599	0.0923585	0.366911	0.474226		1	1	0	0
MtrunA17Chr2g0322191		4.45052	0.436022	3.86903	0.834379	4.05784	0.678656	4.18388	0.510408	4.40688	0.436329		0.446804	0.523192	-0.146425	0.863702	-0.0252436	0.981278	-0.234441	0.787446		0	0	0	0		Putative protein kinase RLK-Pelle-URK-1 family		GO:0005886;GO:0004714;GO:0005524;GO:0018108
MtrunA17Chr5g0418481		4.45126	0.324883	6.34278	0.329103	5.3316	0.114832	5.38987	0.348491	5.0285	0.376943		-1.96222	3.80786e-10	1.02968	0.000494195	-0.0558912	0.908497	0.36834	0.378941		1	1	0	0		hypothetical protein
MtrunA17Chr3g0118421		4.45146	0.310915	4.89664	0.428097	4.6461	0.192104	4.33653	0.948638	5.1825	0.235125		-0.471767	0.344418	0.256012	0.651273	0.106388	0.872735	-0.640159	0.224045		0	0	0	0		Putative superoxide dismutase		GO:0009579;GO:0042644;GO:0004784;GO:0046872;GO:0019430;GO:0055114
MtrunA17Chr4g0005171		4.45218	0.57174	3.62195	1.1067	4.29007	0.217445	4.14129	0.401727	4.44944	0.384285		0.670633	0.210467	-0.473429	0.434522	0.11422	0.872735	-0.291423	0.663991		0	0	0	0		Putative tetratricopeptide-like helical domain-containing protein		GO:0016021;GO:0008568
MtrunA17Chr8g0393001		4.45292	0.167629	3.78255	0.408335	4.58537	0.274123	4.33054	0.427293	4.75402	0.113023		0.641182	0.161615	-0.818831	0.0707333	0.237013	0.641347	-0.384282	0.440381		0	0	0	0		Putative tetratricopeptide-like helical domain-containing protein		GO:0016020
MtrunA17Chr7g0262231		4.4532	0.26228	3.90392	0.860973	4.93807	0.229008	4.5889	0.0575146	5.12976	0.640724		0.482787	0.346805	-0.952204	0.0423391	0.351299	0.497129	-0.602181	0.223834		0	1	0	0		Putative iron-chelate-transporting ATPase		GO:0005886;GO:0016021;GO:0005524;GO:0042626;GO:0055085
MtrunA17Chr4g0037971		4.45464	0.635064	4.7074	0.58582	4.90497	0.18492	5.16766	0.388571	4.69927	0.0900161		-0.271847	0.622442	-0.125479	0.840497	-0.278801	0.617623	0.49828	0.36532		0	0	0	0		Putative DnaJ domain-containing protein
MtrunA17Chr4g0029491		4.45482	0.444585	5.24311	0.957027	4.34613	0.587078	4.66991	0.250672	4.48758	0.52036		-0.914149	0.100784	1.00775	0.0781724	-0.309188	0.666448	0.0592904	0.944827		0	0	0	0
MtrunA17Chr5g0399761		4.45491	0.0955889	5.19307	0.872749	5.0984	0.239795	4.93464	0.34623	5.12632	0.195761		-0.87826	0.0522355	0.209998	0.701104	0.116946	0.849162	-0.148856	0.815757		0	0	0	0		hypothetical protein
MtrunA17Chr8g0358041		4.45497	0.119339	4.45631	0.711876	4.53957	0.659935	4.33241	0.186545	4.93428	0.144125		-0.13771	0.832246	-0.0708861	0.922502	0.314832	0.632016	-0.610912	0.31719		0	0	0	0		Putative sec1-like protein
MtrunA17Chr3g0110081		4.45566	0.0772478	4.4755	0.0866656	5.23421	0.25466	4.33465	0.222297	4.54221	0.210211		-0.00779243	0.98845	-0.788315	0.0292768	0.934473	0.00994122	-0.234621	0.65874		0	1	1	0		hypothetical protein		GO:0044424;GO:0006886;GO:0044699
MtrunA17Chr1g0203351		4.45589	0.764179	4.92573	0.689203	6.15712	0.942349	5.29652	0.160857	5.56586	0.0268092		-0.547152	0.407806	-1.23364	0.0416916	0.985167	0.104914	-0.255096	0.74972		0	1	0	0		hypothetical protein
MtrunA17Chr3g0103901		4.45639	0.445992	5.47233	0.605967	5.31997	0.266038	5.89244	0.331504	5.04612	0.683606		-1.08864	0.0301166	0.195041	0.754975	-0.578453	0.272132	0.795248	0.150013		1	0	0	0		hypothetical protein
MtrunA17Chr7g0214341		4.45643	0.513998	5.14535	0.325178	4.54935	0.320517	4.45387	0.301121	4.21333	0.455726		-0.654546	0.130151	0.551333	0.234091	0.160812	0.787696	0.223532	0.726373		0	0	0	0		hypothetical protein
MtrunA17Chr7g0218591		4.4566	1.00959	5.24884	0.608344	8.29101	0.16342	4.9519	1.88547	4.51193	0.801965		-0.726375	0.476345	-2.9436	0.000962739	2.85415	0.00206824	0.911664	0.421455		0	1	1	0		Putative rlpA-like protein, double-psi beta-barrel
MtrunA17Chr8g0390911		4.45693	0.50787	2.99791	1.30642	4.41214	0.191147	4.55921	0.0852089	4.86876	0.304467		1.23176	0.0421392	-1.08185	0.0900464	-0.146537	0.848189	-0.337646	0.639466		1	0	0	0		Putative aluminum-activated malate transporter
MtrunA17Chr4g0037631		4.45909	0.224076	4.69209	0.220469	4.84549	0.0346158	4.16056	1.12034	5.16895	0.24017		-0.268423	0.637023	-0.146551	0.814613	0.474443	0.39723	-0.80445	0.138526		0	0	0	0		Putative tetratricopeptide-like helical domain-containing protein		GO:0008568
MtrunA17Chr4g0032651		4.45958	0.101911	5.28337	0.708696	4.75145	0.192393	4.08304	1.16166	4.53225	0.269798		-0.945425	0.0809555	0.641497	0.277418	0.399846	0.553948	-0.199287	0.805459		0	0	0	0		hypothetical protein
MtrunA17Chr1g0183041		4.45963	0.359217	4.1832	0.278898	4.64452	0.278245	4.45457	0.52676	4.54999	0.57197		0.315236	0.568177	-0.518938	0.344316	0.184981	0.764726	-0.0915186	0.89714		0	0	0	0		Putative protein kinase RLK-Pelle-Extensin family		GO:0016021;GO:0004674;GO:0005524;GO:0006468
MtrunA17Chr7g0242051		4.45981	0.176559	3.05541	0.396092	4.165	1.08921	4.24348	0.867953	3.86612	0.891073		1.51472	0.027283	-1.38587	0.054898	-0.109164	0.905116	0.496789	0.546481		1	0	0	0		hypothetical protein
MtrunA17Chr8g0358091		4.46042	0.326856	4.58211	0.374536	4.98229	0.15192	4.76427	0.295445	4.73244	0.240626		-0.173274	0.726938	-0.360597	0.431153	0.207177	0.673683	0.0421414	0.944471		0	0	0	0
MtrunA17Chr2g0284051		4.4606	0.181705	3.62672	0.805781	5.53955	0.46795	4.20116	0.500642	4.8078	0.626149		0.77431	0.157929	-1.86586	7.61164e-05	1.37895	0.00364617	-0.676931	0.24435		0	1	1	0		hypothetical protein
MtrunA17Chr5g0441321		4.4606	0.181705	5.0358	0.557727	4.88677	0.23674	5.17005	0.553272	4.5245	0.345936		-0.608394	0.179725	0.17334	0.750854	-0.324834	0.519878	0.696839	0.157828		0	0	0	0		hypothetical protein
MtrunA17Chr2g0291161		4.46086	0.102482	5.27532	0.0895893	4.90492	0.0835104	4.79508	0.182378	4.82415	0.613451		-0.83768	0.029083	0.363986	0.396447	0.11359	0.832254	-0.0672337	0.910093		1	0	0	0		Putative F-box domain-containing protein
MtrunA17Chr4g0035641		4.46133	0.320192	4.64917	0.369312	4.55956	0.543965	4.65454	0.305235	5.09064	0.125215		-0.2092	0.693915	0.0795548	0.897044	-0.092295	0.883303	-0.417871	0.426229		0	0	0	0		hypothetical protein
MtrunA17Chr5g0397131		4.46293	0.581759	4.5588	0.233204	4.1258	0.605649	4.58676	0.460412	4.65569	0.290291		-0.0939687	0.884105	0.429976	0.476315	-0.44375	0.459253	-0.076288	0.918756		0	0	0	0		hypothetical protein		GO:0016301;GO:0016310
MtrunA17Chr6g0488311		4.463	0.199195	3.99007	0.415289	4.5475	0.284838	4.42135	1.02212	4.19578	0.249414		0.4783	0.40501	-0.588773	0.318829	-0.106115	0.880068	0.487131	0.439029		0	0	0	0		Putative DYW domain-containing protein		GO:0008270
MtrunA17Chr3g0127891		4.46323	0.490227	4.07541	0.580283	4.37988	0.445366	3.96277	0.618391	4.38027	0.503885		0.336616	0.590254	-0.317642	0.640823	0.4488	0.496531	-0.409182	0.56668		0	0	0	0		Putative transcription regulator mTERF family		GO:0005739;GO:0003690;GO:0006355
MtrunA17Chr1g0159031		4.46341	0.222318	4.84473	0.114707	3.91643	0.553167	4.44791	0.272994	3.99554	1.05576		-0.391256	0.473395	0.937931	0.0784462	-0.545819	0.359625	0.288541	0.681696		0	0	0	0		hypothetical protein
MtrunA17Chr4g0038661		4.46496	0.192154	4.51616	0.465082	4.1379	0.290972	4.87333	0.336489	4.82531	0.3672		-0.109437	0.841542	0.407135	0.433969	-0.756772	0.0936184	0.0536903	0.931577		0	0	0	0		Putative RGS domain, NTF2-like domain-containing protein		GO:0005743;GO:0008566;GO:0051087;GO:0030150
MtrunA17Chr7g0259351		4.46503	0.678487	4.98848	0.790282	4.73837	0.434186	4.53802	0.746452	4.3623	0.843654		-0.48127	0.480724	0.339534	0.651708	0.135391	0.877283	0.0923803	0.922529		0	0	0	0		hypothetical protein
MtrunA17Chr7g0266881		4.46523	0.477918	5.49788	0.307997	4.83006	0.235958	4.92643	0.414914	4.56249	0.346336		-1.00317	0.017138	0.688017	0.121665	-0.13973	0.81225	0.394486	0.479126		1	0	0	0		hypothetical protein
MtrunA17Chr3g0082361		4.46539	0.345511	5.45187	0.415171	5.16213	0.457843	5.35868	0.307387	5.20345	0.162561		-1.0369	0.00702837	0.297782	0.501253	-0.197995	0.678973	0.171855	0.742596		1	0	0	0		hypothetical protein
MtrunA17Chr5g0405051		4.4663	0.463358	5.25801	0.19304	4.73651	0.247212	4.53345	0.331531	4.19003	0.362285		-0.80398	0.0371224	0.539361	0.18954	0.159337	0.766675	0.399859	0.456365		1	0	0	0		hypothetical protein		GO:0016021
MtrunA17Chr4g0070241		4.46645	0.446836	4.73402	0.668495	5.0315	0.315574	4.35983	0.0984101	4.26298	0.636492		-0.344243	0.541947	-0.231894	0.705797	0.703573	0.192228	-0.0109361	0.99045		0	0	0	0		Putative transcription factor TIFY family
MtrunA17Chr7g0247381		4.46646	0.530884	4.99803	0.484358	8.65038	0.0957418	4.68628	1.86775	3.6636	0.45806		-0.554846	0.541467	-3.60768	3.03628e-06	3.35637	3.26385e-05	1.65999	0.0868718		0	1	1	0
MtrunA17Chr6g0458171		4.46814	0.192984	6.05167	0.519924	5.6311	0.434228	5.60819	0.18112	5.69514	0.254498		-1.67293	2.6742e-05	0.449788	0.309688	0.0420524	0.944086	-0.10273	0.860574		1	0	0	0		hypothetical protein
MtrunA17Chr1g0173871		4.46857	0.244527	5.69771	0.700509	5.39329	0.176467	6.22259	0.829279	4.78917	0.687129		-1.35787	0.020215	0.393428	0.571282	-0.946484	0.112481	1.46573	0.0215714		1	0	0	1		hypothetical protein
MtrunA17Chr4g0006371		4.46897	0.340568	5.40302	0.363963	5.0724	0.411311	4.55895	0.735825	4.84745	0.298768		-0.956687	0.0286751	0.325295	0.525081	0.425912	0.413939	-0.176772	0.784871		1	0	0	0		Putative anthocyanidin synthase		GO:0005506;GO:0050589;GO:0055114
MtrunA17Chr4g0046041		4.46901	0.170865	4.06405	0.794302	4.3386	0.691615	3.602	0.299024	4.51822	0.620221		0.332103	0.629506	-0.309451	0.681535	0.844196	0.210718	-0.978793	0.163913		0	0	0	0		hypothetical protein
MtrunA17Chr5g0429171		4.46901	0.170865	4.23411	0.569015	4.48933	0.304825	3.75607	0.367934	4.03813	0.557949		0.22808	0.687681	-0.250068	0.675754	0.721327	0.184137	-0.329865	0.634203		0	0	0	0		Putative ligase
MtrunA17Chr3g0136851		4.46941	0.395874	4.33607	0.650241	4.88123	0.409167	4.14396	0.321569	4.60491	0.504719		0.113703	0.854093	-0.529134	0.329965	0.801639	0.122489	-0.521491	0.388228		0	0	0	0		Putative tetratricopeptide-like helical domain-containing protein		GO:0016021;GO:0008568;GO:0009733
MtrunA17Chr4g0069381		4.46944	0.416474	5.05639	0.733663	4.81122	0.212747	4.90629	0.420911	4.40852	0.247415		-0.671707	0.184229	0.344692	0.551448	-0.125388	0.851337	0.552277	0.354955		0	0	0	0		hypothetical protein
MtrunA17Chr2g0324591		4.46954	0.934223	5.49327	0.302381	4.77266	0.664773	5.17824	0.157747	5.45984	0.815392		-0.899508	0.139839	0.622385	0.358882	-0.293034	0.702641	-0.381856	0.62158		0	0	0	0		Putative proton pump-interactor		GO:0005783;GO:0005886;GO:0010155
MtrunA17Chr5g0418321		4.46998	0.666684	5.1462	0.450464	4.1008	0.271981	4.49659	0.443142	4.54538	0.499761		-0.634841	0.194917	1.07276	0.0286365	-0.404953	0.503876	-0.0356363	0.962022		0	1	0	0		Putative chorismate mutase		GO:0004106;GO:0000162;GO:0046417
MtrunA17Chr4g0045871		4.47019	0.050456	5.43982	0.307372	4.47388	0.176681	4.64223	0.315799	3.86434	0.841466		-1.00758	0.0126177	0.98379	0.0171774	-0.169745	0.77133	0.644113	0.229768		1	1	0	0		Putative protoporphyrin ferrochelatase		GO:0004325;GO:0006783
MtrunA17Chr8g0374271		4.47019	0.050456	4.29867	1.01162	3.74431	0.412843	3.85301	0.501123	4.29807	0.213677		0.0608257	0.930336	0.692088	0.255684	-0.0947281	0.910198	-0.494797	0.477431		0	0	0	0		Putative L-ascorbate oxidase		GO:0009505;GO:0009506;GO:0005507;GO:0008447;GO:0016722;GO:0055114
MtrunA17Chr6g0482031		4.47055	2.31675	7.14143	0.2431	4.42644	0.636689	4.62523	0.904802	4.16503	1.22024		-2.08606	0.0421105	2.87022	0.00406993	-0.380754	0.770736	0.416495	0.759555		1	1	0	0		Putative proteinase inhibitor I3, Kunitz legume		GO:0004866;GO:0010951
MtrunA17Chr8g0351541		4.47058	0.300049	4.4733	0.546694	4.58837	0.45412	4.01339	1.10316	4.52015	0.304487		-0.024374	0.975501	-0.119343	0.875903	0.402919	0.564727	-0.311353	0.691206		0	0	0	0		Putative tetratricopeptide-like helical domain-containing protein
MtrunA17Chr8g0358401		4.47077	0.305479	4.45078	0.129394	4.63644	0.381542	4.53398	0.221865	4.40083	0.344551		0.0306466	0.957739	-0.242799	0.628809	0.140215	0.795462	0.117296	0.847298		0	0	0	0		Putative sucrose synthase
MtrunA17Chr7g0230981		4.47097	0.0678129	4.88417	0.321479	4.63761	0.0611279	4.65169	0.246259	4.69736	0.133863		-0.465757	0.230854	0.283293	0.513748	-0.0195149	0.974631	-0.0494652	0.931385		0	0	0	0		hypothetical protein
MtrunA17Chr4g0054701		4.47278	0.587193	5.28344	0.556958	5.22412	0.404862	4.71181	0.213543	4.99786	0.474876		-0.897147	0.0705707	0.128185	0.839426	0.543903	0.322495	-0.366866	0.565589		0	0	0	0		Putative transcription factor Znf-LSD family
MtrunA17Chr8g0346161		4.47335	0.125125	3.81356	0.289034	4.43929	0.533496	4.61932	0.46769	4.71422	0.833478		0.658021	0.236932	-0.632691	0.287782	-0.220236	0.732849	-0.122146	0.865094		0	0	0	0		Putative transcription factor bHLH family		GO:0046983
MtrunA17Chr7g0258221		4.47401	0.277063	3.74294	0.779242	3.47731	0.36299	3.92694	0.439333	4.35254	0.704273		0.637301	0.312718	0.398523	0.607062	-0.517813	0.483721	-0.468096	0.534891		0	0	0	0		Putative 3,9-dihydroxypterocarpan 6A-monooxygenase		GO:0016021;GO:0005506;GO:0016709;GO:0020037;GO:0044550;GO:0055114
MtrunA17Chr5g0428881		4.47427	0.309201	4.03111	0.39968	4.31547	0.040181	4.688	0.18709	4.6658	0.227903		0.438273	0.333944	-0.234622	0.663176	-0.383641	0.405184	-0.000366602	0.999548		0	0	0	0		Putative EamA domain-containing protein		GO:0005886;GO:0016021;GO:0022857;GO:0055085
MtrunA17Chr5g0424731		4.47429	0.323985	5.30749	0.717761	3.58466	0.905052	4.68509	0.816817	4.72603	0.657895		-0.863787	0.165129	1.6319	0.00941976	-1.00782	0.14253	0.0015866	0.998888		0	1	0	0		hypothetical protein
MtrunA17Chr4g0045021		4.47482	0.394074	4.84705	0.644124	4.30222	0.344581	4.72874	0.486468	4.90748	0.839762		-0.379643	0.497016	0.6158	0.28029	-0.458857	0.442392	-0.244528	0.718914		0	0	0	0		hypothetical protein
MtrunA17Chr8g0365891		4.47487	0.17621	5.41619	0.514001	4.94124	0.330891	5.95695	0.492132	5.33486	0.433804		-0.985798	0.00984594	0.487969	0.241332	-1.01868	0.004226	0.638344	0.107094		1	0	1	0		Putative polygalacturonase		GO:0005576;GO:0004650;GO:0016829;GO:0047911;GO:0005975;GO:0071555
MtrunA17Chr2g0299861		4.47632	0.117401	4.51244	0.625722	4.53785	0.343013	4.04536	0.233771	4.4364	0.165262		-0.128829	0.808583	0.058526	0.921899	0.501333	0.325525	-0.391585	0.501914		0	0	0	0		Putative non-specific serine/threonine protein kinase		GO:0016301;GO:0016310
MtrunA17Chr3g0097431		4.47728	0.161419	4.39896	0.359086	4.55215	0.162096	3.98868	0.199603	4.48886	0.305153		0.0873143	0.866606	-0.158391	0.761314	0.572992	0.218575	-0.507613	0.325191		0	0	0	0		Putative leucine-rich repeat-containing, plant-type
MtrunA17Chr7g0231361		4.4777	0.684961	4.5233	0.428429	4.48105	0.653095	3.69941	0.586787	4.21151	0.659333		0.101494	0.890229	0.0221212	0.977576	0.798774	0.223635	-0.548919	0.472164		0	0	0	0		Putative cytochrome c-type biogenesis protein CcmB		GO:0005739;GO:0016021;GO:0015232;GO:0015886;GO:0017004
MtrunA17Chr6g0480661		4.478	0.0316515	4.10463	0.772864	4.28873	0.307857	3.80804	0.318453	4.46107	0.123579		0.296481	0.569172	-0.0949878	0.88201	0.463618	0.408388	-0.641377	0.25271		0	0	0	0		hypothetical protein
MtrunA17Chr8g0345351		4.47812	0.106907	4.90372	0.401873	4.05452	0.49046	5.09014	0.536907	5.11837	0.4199		-0.453229	0.36305	0.834669	0.0955802	-1.03054	0.030588	-0.0168516	0.980943		0	0	1	0		hypothetical protein
MtrunA17Chr1g0204251		4.4787	0.484034	6.24464	0.626459	4.96345	0.340365	5.60809	0.394117	4.95577	0.221103		-1.88652	2.54213e-05	1.386	0.0018097	-0.680092	0.173825	0.705204	0.187602		1	1	0	0		hypothetical protein
MtrunA17Chr8g0392751		4.47916	0.0381097	4.23661	0.654927	4.21673	0.157869	4.14203	0.239665	4.68264	0.301535		0.193241	0.696299	0.11555	0.841157	0.0659561	0.919004	-0.580431	0.234479		0	0	0	0		hypothetical protein		GO:0016021
MtrunA17Chr6g0486451		4.47949	1.03538	4.01005	0.368578	4.93447	0.156138	3.87138	0.542284	4.89994	0.0929937		0.698811	0.220593	-0.936183	0.096357	1.07264	0.0540763	-1.04032	0.0867285		0	0	0	0		Putative TIR domain, P-loop containing nucleoside triphosphate hydrolase		GO:0043531;GO:0007165
MtrunA17Chr4g0003261		4.48015	0.514705	5.32554	0.775297	4.1494	0.150235	4.96475	0.411711	4.59529	0.33206		-0.928142	0.079003	1.32016	0.0124391	-0.902758	0.111579	0.394851	0.56043		0	1	0	0		hypothetical protein
MtrunA17Chr4g0076321		4.4802	0.170937	5.63703	0.328176	5.01934	0.476368	5.04086	0.291931	4.3001	0.744831		-1.22095	0.00117949	0.612012	0.126806	0.0184607	0.977881	0.705334	0.137954		1	0	0	0		[MtNF-YB8]_Putative transcription factor Hap3/NF-YB family		GO:0005634;GO:0043565;GO:0046982;GO:0006355
MtrunA17Chr4g0063911		4.48044	0.345155	4.16149	0.608224	4.96945	0.229066	4.72407	0.177633	4.30228	0.373048		0.290336	0.568304	-0.779093	0.084763	0.265163	0.600535	0.413111	0.443706		0	0	0	0		Putative equilibrative nucleoside transporter		GO:0016021;GO:0005337;GO:1901642
MtrunA17Chr1g0161051		4.48141	0.310448	4.89621	0.349247	8.28598	0.597681	5.49874	0.898183	5.39198	0.658083		-0.395928	0.508429	-3.39907	4.24807e-14	2.70629	1.05807e-09	0.198261	0.778365		0	1	1	0		Putative plant seed peroxygenase		GO:0016021;GO:0005524
MtrunA17Chr7g0243201		4.48222	0.17679	5.21264	0.249573	4.48135	0.349422	5.232	0.442693	4.33181	0.673623		-0.759234	0.0917413	0.732233	0.119952	-0.771858	0.095781	0.886708	0.0758208		0	0	0	0		hypothetical protein
MtrunA17Chr6g0456541		4.48223	0.472751	4.05882	0.312209	5.33963	0.703798	4.86801	0.349359	4.02587	0.911617		0.433258	0.47806	-1.34533	0.00993865	0.460532	0.425329	0.845647	0.164456		0	1	0	0		Putative glucan endo-1,3-beta-D-glucosidase		GO:0009986;GO:0042973;GO:0052861;GO:0052862;GO:0006076
MtrunA17Chr3g0128181		4.48284	0.264562	3.84177	0.393542	4.89306	0.230461	3.44924	0.240062	4.17368	0.375806		0.636244	0.149672	-1.07186	0.00789559	1.52809	0.000304255	-0.804703	0.137376		0	1	1	0		Putative endonuclease/exonuclease/phosphatase, EF-hand domain pair		GO:0004519;GO:0004527;GO:0005509;GO:0090305
MtrunA17Chr5g0442111		4.48284	0.264562	4.6082	0.283404	3.67939	0.139826	5.09903	0.2242	4.36356	0.913739		-0.157647	0.793157	1.00466	0.0632099	-1.47768	0.00279497	0.626862	0.25921		0	0	1	0		Putative transcription factor C3H family		GO:0046872
MtrunA17Chr4g0002031		4.48326	0.234266	4.70512	0.248749	5.02301	0.0494569	4.68699	0.189112	4.58805	0.142668		-0.216756	0.61306	-0.31631	0.439732	0.336426	0.406695	0.105879	0.845353		0	0	0	0		Putative galactan 1,3-beta-galactosidase		GO:0016021;GO:0004553;GO:0005975
MtrunA17Chr7g0268601		4.48326	0.234266	3.55005	0.573801	4.50816	0.314594	4.37391	0.401648	4.26342	0.306994		0.929868	0.0542077	-0.951682	0.0559972	0.119545	0.843981	0.130096	0.843033		0	0	0	0		hypothetical protein
MtrunA17Chr7g0263891		4.4836	0.374406	4.26713	0.386767	4.82346	0.110567	3.99207	0.496809	4.69581	0.371858		0.218502	0.668044	-0.569842	0.21394	0.813865	0.0668386	-0.694548	0.162243		0	0	0	0		Putative dihydrofolate synthase		GO:0004326;GO:0005524;GO:0046901
MtrunA17Chr4g0031891		4.48361	0.174689	4.58754	0.769228	4.22647	0.686659	5.16182	0.336098	4.55881	0.411123		-0.190634	0.762881	0.330958	0.60895	-0.86323	0.104181	0.62357	0.286314		0	0	0	0		hypothetical protein
MtrunA17Chr7g0267941		4.48394	0.42759	5.41033	0.492349	5.00905	0.215276	4.77563	0.220514	4.36381	0.335985		-0.981981	0.009487	0.438829	0.293579	0.237117	0.631948	0.375303	0.474929		1	0	0	0		hypothetical protein
MtrunA17Chr4g0027461		4.48434	0.307796	4.28309	0.463512	4.51617	0.38891	4.37116	0.754769	4.33422	0.0872869		0.160344	0.787611	-0.208625	0.736611	0.0979557	0.885671	0.130167	0.855937		0	0	0	0		Putative F-box domain, leucine-rich repeat domain, L domain-containing protein
MtrunA17Chr5g0438521		4.48434	0.307796	4.53343	0.951175	4.4743	0.293022	4.67215	0.144241	3.74206	0.593077		-0.162863	0.796499	0.194454	0.769261	-0.219008	0.74273	0.932061	0.126406		0	0	0	0		Putative DNA topoisomerase (ATP-hydrolyzing)		GO:0005694;GO:0003677;GO:0005524;GO:0016853;GO:0000737
MtrunA17Chr4g0009681		4.48436	0.0742518	4.70715	0.0655198	4.37896	0.201232	4.36505	0.963391	4.59498	0.287449		-0.217212	0.65405	0.321258	0.520868	-0.178003	0.747832	-0.0513831	0.935446		0	0	0	0		Putative peptidase S10, serine carboxypeptidase, alpha/Beta hydrolase		GO:0016021;GO:0004185;GO:0016747;GO:0019748;GO:0051603
MtrunA17Chr6g0452091		4.48533	0.526299	4.4622	0.441106	5.16213	0.457843	4.74888	0.0850147	5.1277	0.306596		-0.012604	0.983954	-0.682775	0.143739	0.44002	0.363592	-0.395726	0.458401		0	0	0	0		Putative xenobiotic-transporting ATPase
MtrunA17Chr7g0247351		4.4857	1.16177	5.06691	0.813049	8.28323	0.399625	5.54299	1.58457	4.20159	1.21176		-0.392758	0.725589	-3.11643	0.000976925	2.31351	0.016822	1.46881	0.190779		0	1	1	0		Putative rlpA-like protein, double-psi beta-barrel
MtrunA17Chr6g0450881		4.4862	0.478181	5.28232	0.386571	5.0407	0.125741	4.75984	0.421827	5.26527	0.609099		-0.814538	0.0848883	0.258174	0.642656	0.268583	0.644567	-0.548004	0.315711		0	0	0	0		Putative peptidylprolyl isomerase
MtrunA17Chr5g0405391		4.4863	0.437419	4.22712	0.802008	4.50548	0.492969	3.31652	0.793478	4.73954	0.350021		0.224048	0.754711	-0.257942	0.733138	1.21163	0.0638605	-1.37327	0.045669		0	0	0	1
MtrunA17Chr5g0401151		4.48727	0.263439	6.10686	0.811387	5.4921	0.329859	5.98452	0.085642	5.39452	0.203341		-1.7669	2.40967e-05	0.691544	0.118086	-0.468746	0.315217	0.601474	0.213222		1	0	0	0		hypothetical protein
MtrunA17Chr6g0478261		4.48733	0.492567	4.41344	0.247803	4.39409	0.22736	4.33947	0.180696	4.93141	0.353625		0.0872295	0.878206	0.0361727	0.954876	0.0546527	0.93462	-0.622013	0.212878		0	0	0	0		Putative tetratricopeptide-like helical domain-containing protein		GO:0016020
MtrunA17Chr4g0032581		4.48747	0.699026	6.19482	0.682979	5.2093	0.476713	6.0967	0.0556088	4.6046	0.0841425		-1.75798	4.67648e-05	1.05239	0.0151562	-0.900542	0.0427299	1.52485	0.00180207		1	1	1	1		Putative Ctr copper transporter		GO:0016021;GO:0005375;GO:0035434
MtrunA17Chr6g0459301		4.48747	0.465177	4.91906	0.347337	5.3122	0.449809	5.17064	0.15417	4.13903	0.388732		-0.477881	0.291775	-0.395409	0.391895	0.148358	0.776079	1.05827	0.0257253		0	0	0	1		Putative oxidoreductase		GO:0016491;GO:0055114
MtrunA17Chr1g0212871		4.488	0.147207	5.16387	0.329254	5.01336	0.576636	4.98554	0.267183	5.22681	0.528677		-0.692347	0.151288	0.0899984	0.88564	0.0985029	0.879721	-0.290884	0.629556		0	0	0	0		Putative plant disease resistance response protein		GO:0042349;GO:0009699
MtrunA17Chr6g0486861		4.488	0.147207	3.99444	0.333193	4.61705	0.315237	4.93952	0.40481	4.2836	0.103418		0.503588	0.284627	-0.622274	0.192528	-0.348717	0.450453	0.69964	0.132067		0	0	0	0		Putative senescence/spartin-associated
MtrunA17Chr8g0360141		4.488	0.147207	4.45872	0.938431	4.50934	0.344076	4.46863	0.604126	4.71813	0.0780936		-0.139503	0.820529	0.0961839	0.887322	-0.0200399	0.981177	-0.190932	0.783652		0	0	0	0		Putative Myb/SANT-like domain-containing protein		GO:0016021;GO:0003677
MtrunA17Chr7g0222841		4.48821	0.387563	4.21728	0.496255	5.0057	0.566487	4.58064	0.086099	4.50829	0.0717614		0.269354	0.613786	-0.822924	0.0748858	0.482941	0.317709	0.0771515	0.909421		0	0	0	0		Putative leucine-rich repeat-containing, plant-type, leucine-rich repeat domain, L
MtrunA17Chr1g0173761		4.48834	0.400947	5.04421	0.256966	5.39115	0.549885	5.72863	0.143871	5.03901	0.503912		-0.540032	0.273379	-0.387499	0.458218	-0.286883	0.583401	0.652268	0.190345		0	0	0	0		Putative stress up-regulated Nod 19
MtrunA17Chr1g0155541		4.48947	0.711473	4.99589	0.107153	5.52008	0.277601	4.73056	0.327234	5.04616	0.118733		-0.367573	0.445051	-0.560678	0.215987	0.809464	0.0619662	-0.304129	0.592385		0	0	0	0		hypothetical protein		GO:0016021
MtrunA17Chr4g0047341		4.48968	0.591808	4.80811	0.489173	4.97388	0.411897	5.52717	0.0772341	4.82859	0.313981		-0.333916	0.530571	-0.13767	0.821894	-0.5253	0.283467	0.699671	0.169521		0	0	0	0		Putative transcription factor Znf-LSD family
MtrunA17Chr4g0049961		4.49001	0.586634	5.40667	0.322592	4.22453	0.184848	4.72316	0.385715	5.32334	0.466525		-0.866823	0.0121139	1.20929	0.000596276	-0.500915	0.254431	-0.628018	0.119269		1	1	0	0		hypothetical protein
MtrunA17Chr8g0369771		4.49184	0.583465	4.45184	0.537435	3.14218	0.105323	3.69201	0.259056	4.29911	0.614711		0.137759	0.829258	1.4392	0.012227	-0.614522	0.38846	-0.729949	0.262819		0	1	0	0		hypothetical protein		GO:0016021
MtrunA17Chr6g0458841		4.49329	0.678903	4.41932	0.179254	4.32146	0.502852	4.38153	0.213354	4.10446	0.341435		0.180838	0.770207	0.0384924	0.958187	-0.017376	0.984298	0.277455	0.69816		0	0	0	0		hypothetical protein
MtrunA17Chr5g0411791		4.49343	0.0950183	4.56918	0.406562	4.69239	0.211692	4.73763	0.298264	5.13482	0.478652		-0.0898894	0.868577	-0.11501	0.836601	-0.086457	0.881843	-0.42111	0.378403		0	0	0	0		Putative cinnamyl-alcohol dehydrogenase		GO:0008270;GO:0045551;GO:0052747;GO:0055114
MtrunA17Chr1g0166031		4.49519	0.230563	4.27105	0.484408	4.50299	0.294125	4.06231	0.537993	4.15161	0.399813		0.196785	0.733647	-0.231952	0.699608	0.395135	0.493382	-0.0313086	0.967884		0	0	0	0		Putative DYW domain-containing protein		GO:0008270
MtrunA17Chr4g0076911		4.4956	0.342892	4.52786	0.309047	5.07416	0.344167	4.06259	0.529774	4.62275	0.115533		-0.0212182	0.972622	-0.569118	0.221793	1.02841	0.0218434	-0.555116	0.312107		0	0	1	0		hypothetical protein
MtrunA17Chr5g0399581		4.49694	0.566421	5.23879	0.447894	5.1943	0.104805	5.0841	0.273028	4.71361	0.290735		-0.715224	0.088782	0.0695362	0.900345	0.123553	0.823642	0.348133	0.515515		0	0	0	0		hypothetical protein
MtrunA17Chr5g0430881		4.4974	0.421129	5.07353	0.212811	4.33026	0.815578	4.64381	0.249445	4.63279	0.46302		-0.550471	0.307627	0.643767	0.251187	-0.236368	0.726481	0.0375901	0.961277		0	0	0	0
MtrunA17Chr4g0061271		4.49763	0.425591	4.1119	0.680843	4.75927	0.379025	5.03923	0.134883	4.4702	0.327311		0.337746	0.550162	-0.574639	0.297556	-0.263893	0.64703	0.556524	0.315888		0	0	0	0		Putative glycosidase		GO:0016020;GO:0016798;GO:0005975
MtrunA17Chr1g0150331		4.49812	0.253837	4.26956	0.121203	4.44972	0.0814206	4.78099	0.405215	4.30431	0.56095		0.238329	0.631231	-0.215358	0.688842	-0.343567	0.468178	0.460857	0.347192		0	0	0	0		Putative protein-synthesizing GTPase		GO:0005737;GO:0003746;GO:0003924;GO:0005525;GO:0016779;GO:0006414
MtrunA17Chr8g0381811		4.49812	0.253837	4.85566	0.320685	4.65879	0.476749	4.65294	0.210312	4.82744	0.0375159		-0.37941	0.368831	0.159155	0.745372	0.0580941	0.919769	-0.15525	0.778476		0	0	0	0		Putative tetratricopeptide-like helical domain-containing protein
MtrunA17Chr1g0198941		4.4982	0.420999	5.21144	0.667592	3.77001	0.580861	5.36533	0.712849	4.47253	0.23192		-0.714544	0.204281	1.47886	0.00790141	-1.65609	0.00260624	0.986316	0.0998643		0	1	1	0		hypothetical protein
MtrunA17Chr8g0385881		4.49878	0.133613	5.61222	0.378659	4.87088	0.330528	3.86701	1.00015	5.59558	0.182556		-1.16286	0.00384004	0.747132	0.0763678	0.79652	0.0990046	-1.51259	0.00149936		1	0	0	1		Putative Acyl carrier protein (ACP)		GO:0016491;GO:0031177;GO:0006633;GO:0055114
MtrunA17Chr3g0108151		4.49958	0.13955	3.35093	0.71741	4.76652	0.464925	4.2747	0.186291	4.3132	0.809663		1.13766	0.0204158	-1.41277	0.00275113	0.521375	0.290009	-0.15177	0.819372		1	1	0	0		Putative P-loop containing nucleoside triphosphate hydrolase, leucine-rich repeat domain, L		GO:0043531;GO:0006952
MtrunA17Chr1g0158431		4.49974	0.168912	4.84387	0.09032	4.85252	0.134359	4.6777	0.143518	5.21941	0.151769		-0.363337	0.327326	-0.00280602	0.995738	0.172664	0.69071	-0.547918	0.137695		0	0	0	0		hypothetical protein
MtrunA17Chr4g0056731		4.49974	0.168912	4.91486	0.568452	4.03354	0.252814	5.02265	0.398374	4.47131	0.63697		-0.503045	0.255389	0.957871	0.0304751	-1.02045	0.0191891	0.547124	0.263286		0	1	1	0		hypothetical protein
MtrunA17Chr4g0067741		4.49996	0.539636	3.87218	0.683104	3.5718	0.308386	4.87891	0.146645	4.54911	0.981833		0.581911	0.41699	0.444539	0.597731	-1.3688	0.0407758	0.142507	0.876505		0	0	1	0		Putative DnaJ domain-containing protein		GO:0005829
MtrunA17Chr1g0154351		4.50056	0.327409	3.85211	0.857961	3.77879	0.897106	3.75318	0.957791	3.89911	0.43487		0.694793	0.242751	0.0791173	0.92345	-0.0108354	0.991871	-0.0153854	0.987775		0	0	0	0		Putative protein kinase RLK-Pelle-DLSV family		GO:0005886;GO:0009506;GO:0016021;GO:0004674;GO:0005524;GO:0006468;GO:0042742
MtrunA17Chr8g0371721		4.50056	0.327409	5.71018	0.475111	5.36931	0.403959	4.57634	0.476951	4.63087	0.108819		-1.27358	0.00303614	0.359856	0.475495	0.800258	0.0919746	0.00225779	0.99804		1	0	0	0		Putative S-adenosyl-L-methionine-dependent methyltransferase
MtrunA17Chr6g0486311		4.50101	0.169097	4.10328	0.12986	5.071	0.583711	3.50622	0.658937	4.2248	0.282133		0.459161	0.339061	-1.08267	0.00961091	1.59793	0.00021434	-0.665986	0.243749		0	1	1	0		Putative winged helix-turn-helix DNA-binding domain, toll-like receptor		GO:0005622;GO:0003746;GO:0043531;GO:0006414;GO:0006952;GO:0007165
MtrunA17Chr4g0019291		4.50154	0.801064	5.94997	0.759853	5.43322	0.339168	5.49731	0.186825	5.53372	0.344035		-1.50707	0.00407319	0.603747	0.304216	-0.0406061	0.959936	-0.0589937	0.941103		1	0	0	0		hypothetical protein		GO:0016021
MtrunA17Chr4g0059451		4.50162	0.0730111	4.37361	0.205962	4.56427	0.198676	4.62491	0.292654	4.53367	0.464828		0.134222	0.794685	-0.191992	0.717318	-0.102504	0.854914	0.0794082	0.896253		0	0	0	0		hypothetical protein
MtrunA17Chr8g0345341		4.50162	0.0730111	4.90372	0.401873	4.05452	0.49046	5.10307	0.559298	5.13525	0.401848		-0.43243	0.385099	0.832868	0.094794	-1.04545	0.02723	-0.0145762	0.983728		0	0	1	0		hypothetical protein
MtrunA17Chr6g0466831		4.50266	0.181734	4.33925	0.574074	4.67092	0.389273	5.22607	0.441905	5.51097	0.487376		0.0717902	0.916005	-0.283419	0.653367	-0.57527	0.282723	-0.295098	0.630703		0	0	0	0		Putative soyasaponin III rhamnosyltransferase		GO:0043231;GO:0047209;GO:0080043;GO:0080044;GO:0009813;GO:0052696
MtrunA17Chr4g0072951		4.50327	0.200998	4.14744	0.863532	4.06557	0.217116	4.41074	0.0946441	4.64433	0.155716		0.188952	0.735158	0.251713	0.675279	-0.344408	0.552353	-0.243711	0.695851		0	0	0	0
MtrunA17Chr8g0345541		4.50426	0.399605	4.42009	0.321425	4.49672	0.485193	3.94832	0.195549	4.49659	1.16063		0.154286	0.82933	-0.0946818	0.905373	0.550107	0.424749	-0.743912	0.285097		0	0	0	0		hypothetical protein		GO:0016021
MtrunA17Chr2g0302821		4.50439	0.694447	5.19288	0.319867	4.39488	0.210075	5.5329	0.19559	4.99945	0.169546		-0.595182	0.14526	0.835636	0.0447339	-1.17427	0.00238626	0.529978	0.22381		0	1	1	0		hypothetical protein
MtrunA17Chr8g0393341		4.5052	0.257071	4.97708	0.313357	5.36042	0.475877	4.7313	0.160314	4.25281	0.554283		-0.500357	0.259171	-0.404374	0.370365	0.683967	0.10685	0.431484	0.424633		0	0	0	0		Putative tetratricopeptide-like helical domain, DYW domain-containing protein		GO:0008270;GO:0008568
MtrunA17Chr4g0075541		4.50612	0.575062	4.2699	0.283528	4.24831	0.383915	5.19058	0.284315	4.13149	0.576253		0.235896	0.642884	0.029574	0.962522	-0.949175	0.0202933	1.04326	0.0211045		0	0	1	1		Putative protein kinase TKL-Pl-4 family		GO:0005622;GO:0004709;GO:0005524;GO:0000165;GO:0000186
MtrunA17Chr8g0380361		4.50651	0.419357	3.48745	0.330876	4.46729	0.549337	3.47043	0.630295	4.40867	0.269813		1.12144	0.0346103	-1.10412	0.0444778	1.03609	0.0575777	-0.902921	0.13731		1	1	0	0		Putative tetratricopeptide-like helical domain, DYW domain-containing protein		GO:0008270;GO:0008568
MtrunA17Chr8g0348091		4.50701	0.465766	5.30778	0.278777	4.87578	0.481915	5.12821	0.641691	5.02002	0.098714		-0.797465	0.0928769	0.424327	0.423497	-0.324399	0.558137	0.205971	0.744446		0	0	0	0
MtrunA17Chr4g0050871		4.50732	0.496679	4.15551	0.685649	4.28062	1.07898	4.0211	0.488814	4.70119	0.479194		0.433151	0.577565	-0.281332	0.749575	0.38263	0.665162	-0.619783	0.465424		0	0	0	0		hypothetical protein
MtrunA17Chr3g0085631		4.5086	0.663722	3.89387	0.0355794	4.9642	0.361955	5.03533	0.0179672	4.10803	1.01576		0.729729	0.217323	-1.17203	0.0385195	-0.0224873	0.97953	0.822624	0.179326		0	1	0	0		hypothetical protein
MtrunA17Chr1g0157761		4.50895	0.264362	4.93726	0.667477	5.52858	0.365623	5.22014	0.421957	5.40289	0.422574		-0.530046	0.316556	-0.553898	0.297824	0.325441	0.565167	-0.189495	0.774831		0	0	0	0		hypothetical protein
MtrunA17Chr8g0336911		4.50895	0.264362	4.15969	0.246765	4.50346	0.196452	4.04116	0.461664	4.9439	0.585135		0.358398	0.498151	-0.353988	0.53482	0.486433	0.375801	-0.962631	0.0632396		0	0	0	0		hypothetical protein		GO:0016021
MtrunA17Chr3g0106211		4.50908	0.328709	3.91124	1.04421	4.40639	0.375122	4.06525	0.186064	4.4877	0.533438		0.434627	0.417129	-0.317842	0.596141	0.376578	0.527866	-0.490102	0.418122		0	0	0	0		Putative protein kinase RLK-Pelle-SD-2b family		GO:0005886;GO:0016021;GO:0004674;GO:0005524;GO:0006468;GO:0048544
MtrunA17Chr1g0151681		4.50973	0.132142	4.45815	0.621804	4.14938	0.63737	4.49659	0.443142	4.93847	0.481542		-0.0191413	0.976783	0.312537	0.59037	-0.303993	0.607429	-0.456406	0.411763		0	0	0	0		Putative transcription factor Homeodomain-TALE-BEL family		GO:0005634;GO:0043565;GO:0006355;GO:0008285;GO:0009640;GO:0010227;GO:0010228;GO:0010371;GO:0090470
MtrunA17Chr3g0095361		4.50973	0.132142	6.20034	0.1715	5.20182	0.428765	4.75136	0.713955	4.85675	0.71401		-1.72971	0.000270863	0.97121	0.0512768	0.40362	0.50992	-0.101769	0.895359		1	0	0	0		hypothetical protein
MtrunA17Chr7g0269071		4.5102	0.50561	4.57441	0.613683	4.45514	0.211582	4.64629	0.265589	4.11749	0.287264		-0.0544975	0.92573	0.167809	0.769233	-0.199451	0.727763	0.491916	0.36974		0	0	0	0
MtrunA17Chr8g0349141		4.51088	0.293351	4.39346	0.594138	4.66306	0.572657	5.01252	0.636723	4.81367	0.10525		0.0710267	0.919901	-0.328606	0.615076	-0.31247	0.625536	0.262753	0.706197		0	0	0	0		Putative rlpA-like protein, double-psi beta-barrel
MtrunA17Chr8g0377051		4.51091	0.788527	4.23612	0.179286	4.54549	0.741959	4.22872	1.27574	4.69287	0.388886		0.307299	0.687681	-0.463813	0.553796	0.272819	0.748008	-0.27349	0.757325		0	0	0	0
MtrunA17Chr2g0327561		4.5115	0.121962	3.79625	1.09112	4.20872	0.16698	4.26171	0.0757114	4.42656	0.22746		0.45526	0.426074	-0.180567	0.796217	-0.0186794	0.983665	-0.187014	0.80236		0	0	0	0		Putative protein kinase AGC-RSK-2 family		GO:0005634;GO:0005737;GO:0005886;GO:0000155;GO:0004674;GO:0005524;GO:0000160;GO:0023014
MtrunA17Chr4g0007691		4.51156	0.14211	5.05159	0.555241	4.26745	0.293345	5.1517	0.657997	4.69848	0.624373		-0.557121	0.248617	0.832639	0.0890617	-0.973948	0.0394538	0.494009	0.359985		0	0	1	0		hypothetical protein
MtrunA17Chr7g0231521		4.51317	0.669018	4.64439	0.572165	4.38242	0.329967	4.45797	0.455487	4.28905	0.533175		-0.117883	0.841393	0.284222	0.62962	-0.0603815	0.933094	0.142323	0.842789		0	0	0	0		Putative DNA helicase chromatin remodeling SNF2 family		GO:0003677;GO:0004386;GO:0005524
MtrunA17Chr3g0136241		4.51319	0.381652	4.97362	0.455897	5.341	0.0516024	4.94511	0.672112	4.69788	0.449466		-0.508216	0.33505	-0.323655	0.571871	0.28574	0.6257	0.349783	0.57981		0	0	0	0		Putative COG complex component, COG2
MtrunA17Chr3g0116391		4.51369	0.190556	4.439	0.213662	4.43532	0.548236	4.7905	0.348073	4.89996	0.27024		0.106619	0.844364	-0.0889487	0.880185	-0.318233	0.523229	-0.0860442	0.88562		0	0	0	0		hypothetical protein
MtrunA17Chr6g0450381		4.51452	0.447278	5.01683	0.412863	4.63389	0.244246	4.8345	0.0512058	4.84395	0.625758		-0.489071	0.25184	0.392537	0.398464	-0.196398	0.71093	-0.0534965	0.930997		0	0	0	0
MtrunA17Chr8g0376701		4.51452	0.447278	4.7949	0.155451	4.11262	0.514189	4.40688	0.384177	4.08741	0.35252		-0.255181	0.605578	0.683423	0.152348	-0.31239	0.577928	0.313653	0.60683		0	0	0	0		Putative DnaJ domain-containing protein
MtrunA17Chr5g0428061		4.51479	0.162751	4.83895	0.279683	4.43847	0.258658	4.46938	0.591196	4.60302	0.333122		-0.338937	0.47743	0.426245	0.39231	-0.108346	0.860896	-0.0675075	0.919641		0	0	0	0		hypothetical protein
MtrunA17Chr3g0111771		4.51504	0.525001	4.9826	0.433775	5.30668	0.461899	4.50969	0.08518	4.94973	0.158109		-0.438635	0.325344	-0.343966	0.458686	0.874961	0.0385242	-0.480626	0.349429		0	0	1	0		hypothetical protein
MtrunA17Chr6g0472091		4.51574	0.44515	5.05107	0.470016	4.16593	0.482413	4.87964	0.452842	4.56811	0.322751		-0.52077	0.258166	0.920655	0.0444778	-0.743666	0.12056	0.329835	0.563021		0	1	0	0		hypothetical protein		GO:0016020
MtrunA17Chr4g0065971		4.51621	0.0722801	5.60178	0.335528	4.93308	0.61105	5.21423	0.801904	5.58325	0.354945		-1.14811	0.0221018	0.640444	0.24523	-0.328336	0.592794	-0.313569	0.632652		1	0	0	0		hypothetical protein
MtrunA17Chr8g0339641		4.51655	0.768461	4.76404	0.341554	5.19759	0.206948	5.25399	0.680635	5.6208	0.698411		-0.116904	0.874844	-0.450137	0.503033	-0.127854	0.869451	-0.351193	0.62811		0	0	0	0		Putative transferase		GO:0016747
MtrunA17Chr3g0104841		4.51695	0.268218	4.31318	0.616926	4.11546	0.175607	4.61861	0.112387	4.58761	0.400271		0.203099	0.703986	0.245406	0.674557	-0.520286	0.305103	-0.0273525	0.967599		0	0	0	0		Putative protein xylosyltransferase		GO:0012505;GO:0016021;GO:0046527;GO:0006664
MtrunA17Chr2g0280451		4.51998	0.325196	5.28665	0.425956	4.81328	0.308038	5.52203	0.398218	4.8302	0.241598		-0.811321	0.0466161	0.508021	0.246117	-0.752544	0.0599512	0.721724	0.0989845		1	0	0	0		Putative oxaloacetate decarboxylase		GO:0008428;GO:0008948;GO:0046872;GO:0047443;GO:0043086;GO:0051252
MtrunA17Chr7g0251351		4.51998	0.325196	5.42984	0.499893	5.16656	0.427496	5.48304	0.220116	4.40801	0.352546		-1.01265	0.0184886	0.307623	0.543747	-0.295899	0.558815	1.09353	0.0237603		1	0	0	1		hypothetical protein
MtrunA17Chr5g0443071		4.52053	0.0852498	5.13208	0.791237	4.17861	0.247574	4.97107	0.465275	5.07643	0.754296		-0.704678	0.172425	1.01898	0.0527671	-0.789295	0.149592	-0.146375	0.835803		0	0	0	0		hypothetical protein		GO:0016021
MtrunA17Chr4g0002831		4.52055	0.485594	4.47219	0.71712	4.83218	0.169579	4.71424	0.347611	4.4052	0.402214		0.025103	0.968398	-0.310472	0.570416	0.110273	0.857415	0.322656	0.589574		0	0	0	0		hypothetical protein		GO:0003677;GO:0046983
MtrunA17Chr2g0333701		4.52188	0.502369	4.11462	0.549697	4.61811	0.352583	4.42719	0.531393	4.14364	0.805001		0.384808	0.561507	-0.460909	0.505869	0.125909	0.875151	0.286546	0.720217		0	0	0	0		Putative double-stranded RNA-binding domain-containing protein
MtrunA17Chr4g0022421		4.52271	0.287369	4.62811	0.336486	3.48808	0.199341	3.8991	0.441146	5.10082	0.310685		-0.168655	0.734203	1.26758	0.0050024	-0.457806	0.440259	-1.24599	0.00794833		0	1	0	1		hypothetical protein
MtrunA17Chr8g0376281		4.52298	0.277109	4.31836	0.356077	4.69402	0.0650143	4.61667	0.201789	4.32018	0.259779		0.210413	0.658645	-0.34994	0.456684	0.0668929	0.90514	0.293843	0.577116		0	0	0	0
MtrunA17Chr8g0348261		4.52548	0.402772	5.60957	0.266733	4.81774	0.356373	4.77541	0.14985	4.54663	0.835409		-1.14922	0.0102392	0.830092	0.0776881	0.068991	0.921235	0.119107	0.866427		1	0	0	0
MtrunA17Chr5g0399601		4.52725	0.350093	4.69797	0.558771	3.67405	0.12009	4.61589	0.523057	4.27236	0.900867		-0.203297	0.728244	1.12209	0.0341586	-1.02194	0.0575341	0.260825	0.69816		0	1	0	0		hypothetical protein
MtrunA17Chr8g0336761		4.52741	0.373873	4.23613	0.182059	5.30983	0.197352	4.78965	0.469439	4.5758	0.451189		0.283361	0.540478	-1.0822	0.00318944	0.514657	0.173957	0.197992	0.702773		0	1	0	0		Putative deacetoxyvindoline 4-hydroxylase		GO:0046872;GO:0051213;GO:0055114
MtrunA17Chr2g0300251		4.5297	0.355839	4.12599	0.539449	4.3579	0.34363	4.13369	0.436706	4.33114	0.861691		0.389163	0.511731	-0.201177	0.77143	0.208004	0.767174	-0.309868	0.662544		0	0	0	0		Putative TIR domain, winged helix-turn-helix DNA-binding domain-containing protein		GO:0016020;GO:0043531;GO:0006952;GO:0007165
MtrunA17Chr6g0477521		4.53038	0.0789702	4.51703	0.426719	4.82608	0.321665	4.96494	0.41701	4.78819	0.543986		-0.0441582	0.944434	-0.276694	0.619352	-0.196288	0.729341	0.187162	0.760481		0	0	0	0		hypothetical protein
MtrunA17Chr3g0080441		4.53043	0.105458	4.28955	0.426658	3.85597	0.30568	4.28645	0.11177	4.88208	0.417018		0.199188	0.705714	0.471107	0.385503	-0.42798	0.438383	-0.650202	0.188249		0	0	0	0		hypothetical protein
MtrunA17Chr1g0173941		4.53051	0.463228	3.9811	0.678423	4.98667	0.0290323	4.66467	0.352921	4.2569	0.249103		0.52748	0.258622	-0.947112	0.0288676	0.31904	0.504771	0.420937	0.427298		0	1	0	0		Putative tetratricopeptide-like helical domain-containing protein
MtrunA17Chr5g0440191		4.53087	0.289749	4.62981	0.118616	4.37974	0.0361274	3.99133	0.449371	4.68427	0.382587		-0.10945	0.831986	0.268141	0.599785	0.380349	0.475163	-0.752956	0.127625		0	0	0	0		Putative protein kinase RLK-Pelle-LRR-XI-1 family		GO:0016021;GO:0004674;GO:0005524;GO:0006468
MtrunA17Chr1g0161961		4.53221	0.42589	5.40483	0.379951	5.028	0.215368	4.79328	0.421729	5.06541	0.313403		-0.859223	0.0461082	0.39473	0.420161	0.214172	0.704098	-0.249921	0.673088		1	0	0	0		Putative vacuole morphology and inheritance protein
MtrunA17Chr3g0103841		4.53253	0.149692	5.03343	0.363049	5.1057	0.756765	4.47668	0.260775	4.6261	0.40557		-0.535569	0.239297	-0.122409	0.822634	0.718974	0.114644	-0.176394	0.782503		0	0	0	0		Putative IBR domain, E3 ubiquitin ligase RBR family
MtrunA17Chr5g0430721		4.53312	0.426227	4.88749	0.392134	5.63386	0.229837	5.28714	0.234942	4.96916	0.51826		-0.382124	0.427041	-0.727552	0.0909514	0.341567	0.466275	0.272366	0.622162		0	0	0	0		Putative P-loop containing nucleoside triphosphate hydrolase, leucine-rich repeat domain, L		GO:0043531;GO:0006952
MtrunA17Chr5g0408481		4.5345	0.0941375	4.47912	0.768456	4.51828	0.214927	3.61809	0.934742	4.19373	0.341679		-0.0527813	0.936848	0.0252866	0.971106	0.788956	0.162106	-0.425418	0.538308		0	0	0	0		Putative non-specific serine/threonine protein kinase
MtrunA17Chr4g0010151		4.53482	0.181798	4.59103	0.284022	4.47048	0.697047	4.74812	0.552849	5.01581	0.0777225		-0.0541099	0.930368	0.0579451	0.929013	-0.261977	0.641602	-0.221432	0.713461		0	0	0	0		Putative transcription factor C2C2-Dof family		GO:0003677;GO:0006355
MtrunA17Chr4g0066731		4.53482	0.181798	4.80239	0.574801	4.24168	0.396244	4.46863	0.991464	5.06982	0.818194		-0.264914	0.686258	0.55113	0.397899	-0.333884	0.643039	-0.531936	0.430389		0	0	0	0		hypothetical protein
MtrunA17Chr7g0220351		4.53485	0.492527	4.33018	0.330925	4.84114	0.0260231	4.12104	0.698574	3.92782	0.573979		0.241784	0.635268	-0.533575	0.264356	0.681356	0.141927	0.223608	0.733819		0	0	0	0		Putative F-box domain, Agenet-like domain, Agenet domain, plant type
MtrunA17Chr7g0252111		4.535	0.221402	6.03702	0.583495	6.83246	0.343826	5.94798	0.704175	4.98988	0.553248		-1.6177	0.00204999	-0.723671	0.199799	0.814199	0.133981	0.990891	0.102319		1	0	0	0		Putative light regulated Lir1
MtrunA17Chr7g0230401		4.53543	0.159479	4.45121	0.492155	5.18805	0.292616	4.44157	0.784548	5.0481	0.244375		0.0645456	0.914603	-0.733711	0.111568	0.691193	0.133191	-0.585124	0.254074		0	0	0	0		hypothetical protein
MtrunA17Chr8g0356011		4.53632	0.230102	4.34666	0.0834306	3.65426	0.0823858	4.21328	0.399276	4.56082	0.371308		0.21762	0.634192	0.746654	0.10847	-0.610345	0.21219	-0.375574	0.453351		0	0	0	0		Putative HSP20-like chaperone		GO:0016021
MtrunA17Chr4g0068541		4.53669	0.446239	4.78568	0.357065	5.05335	0.301611	4.93519	0.304766	4.79768	0.226621		-0.237096	0.580406	-0.299828	0.477833	0.153639	0.738259	0.137685	0.79055		0	0	0	0		Putative transcription factor WRKY family		GO:0003700;GO:0043565;GO:0006355
MtrunA17Chr3g0109141		4.53718	0.783485	3.16453	0.159258	4.40639	0.375122	3.0496	0.562821	4.20786	0.273846		1.58926	0.00520504	-1.33908	0.0259146	1.37419	0.0226466	-1.16666	0.0858022		1	1	1	0		hypothetical protein
MtrunA17Chr7g0270361		4.53754	0.477978	4.42113	0.110295	3.16162	0.352923	4.63625	0.734456	4.36324	0.137683		0.145358	0.810772	1.35149	0.0147688	-1.65562	0.00178094	0.369299	0.55624		0	1	1	0		Putative polygalacturonase		GO:0005576;GO:0004650;GO:0047911;GO:0005975;GO:0071555
MtrunA17Chr4g0048001		4.53777	0.791241	5.09596	0.116797	8.09866	0.821778	5.25195	1.02127	5.2826	0.427979		-0.411617	0.543233	-3.14817	3.65068e-09	2.87697	1.03079e-07	0.0882019	0.920119		0	1	1	0		Putative 3'(2'),5'-bisphosphate nucleotidase		GO:0005737;GO:0000287;GO:0008441;GO:0006790;GO:0016311;GO:0046854
MtrunA17Chr7g0225401		4.53793	0.216022	4.65691	0.78463	4.00751	0.244353	4.67215	0.144241	5.16317	0.878433		-0.226888	0.7405	0.751636	0.243924	-0.686183	0.287783	-0.59152	0.374715		0	0	0	0		Putative ribonucleoside-diphosphate reductase		GO:0004748;GO:0009186;GO:0055114
MtrunA17Chr7g0258151		4.53859	0.857852	5.26495	0.112045	5.36929	0.300869	5.2656	0.134002	4.77767	0.24664		-0.617699	0.161653	-0.146633	0.783811	0.145429	0.790512	0.495767	0.328659		0	0	0	0		Putative tRNA-intron lyase		GO:0000214;GO:0000213;GO:0003676;GO:0016829;GO:0000379;GO:0090502
MtrunA17Chr8g0376471		4.53907	0.212997	4.15068	1.00983	4.13394	0.162227	4.18947	1.01685	4.24408	0.302389		0.207768	0.776809	0.204338	0.798228	-0.248396	0.756851	0.113099	0.902667		0	0	0	0		Putative (S)-2-hydroxy-acid oxidase		GO:0010181;GO:0052852;GO:0052853;GO:0052854;GO:0055114
MtrunA17Chr6g0474601		4.54063	0.303232	4.71336	0.871582	4.77325	0.255137	4.77528	0.0942292	4.61111	0.584083		-0.287074	0.593016	0.0169775	0.979446	0.0343313	0.961923	0.129764	0.849514		0	0	0	0
MtrunA17Chr1g0147601		4.54079	0.331312	4.99928	0.601154	4.72788	0.238482	5.69875	0.100666	4.79807	0.189334		-0.5453	0.223318	0.341786	0.493969	-0.972576	0.01577	0.910834	0.0397647		0	0	1	1		Putative glucuronosyl-galactosyl-proteoglycan 4-alpha-N- acetylglucosaminyltransferase		GO:0016021;GO:0001888;GO:0006024;GO:0015012
MtrunA17Chr7g0267111		4.54085	0.633305	5.18389	0.830766	4.4109	0.603253	4.76696	0.168861	5.12201	0.122189		-0.663829	0.22445	0.8548	0.124858	-0.362056	0.581449	-0.355603	0.600515		0	0	0	0		Putative transcription factor OFP family
MtrunA17Chr4g0042491		4.54157	0.464345	4.33175	1.22268	4.23691	0.0485977	5.08853	0.198674	4.21709	0.180519		0.00502124	0.994123	0.320794	0.60803	-0.889316	0.0799559	0.905868	0.0992408		0	0	0	0		Putative EF-hand domain pair protein		GO:0005509
MtrunA17Chr7g0230321		4.54208	0.570251	4.64323	0.609107	4.48045	0.385465	4.49236	0.525451	4.39968	0.156499		-0.137676	0.786246	0.223546	0.667769	-0.0384458	0.95365	0.129015	0.837434		0	0	0	0		hypothetical protein
MtrunA17Chr3g0078291		4.54339	0.455247	3.6737	0.509521	4.66905	0.584795	3.74046	0.406447	4.8724	0.253518		0.898835	0.076545	-1.06263	0.0374592	1.05201	0.0387882	-1.1727	0.0315987		0	1	1	1		Putative tetratricopeptide-like helical domain-containing protein
MtrunA17Chr3g0119871		4.54378	0.216765	4.17153	0.257403	3.87982	0.262773	4.7307	0.29011	4.4645	0.152337		0.376137	0.385304	0.326289	0.53187	-0.910136	0.0245125	0.281493	0.561832		0	0	1	0		Putative oligopeptide transporter, OPT superfamily		GO:0016021;GO:0055085
MtrunA17Chr1g0171881		4.54378	0.21751	4.61943	0.676873	4.43888	0.320935	5.12221	0.367005	4.8635	0.295021		-0.11877	0.843344	0.24062	0.689534	-0.735811	0.13309	0.27173	0.651639		0	0	0	0		hypothetical protein
MtrunA17Chr8g0342781		4.54409	0.0591079	3.44041	1.34489	3.85114	0.812546	3.77689	0.281019	4.8529	0.243227		0.841438	0.110274	-0.18055	0.7988	0.154254	0.837399	-1.14349	0.0418837		0	0	0	1		Putative TIR domain, winged helix-turn-helix DNA-binding domain-containing protein
MtrunA17Chr7g0264751		4.54717	0.201778	4.35056	0.229664	4.14903	0.55922	4.09424	0.794089	4.67273	0.171846		0.216895	0.710352	0.131378	0.845976	-0.0387735	0.960604	-0.452669	0.457646		0	0	0	0		Putative transcription factor interactor and regulator CCHC(Zn) family
MtrunA17Chr2g0292471		4.54784	0.331823	4.45529	0.277623	4.7278	0.0861467	4.51309	0.0275136	5.06234	0.121258		0.065728	0.895003	-0.252689	0.581262	0.225142	0.631888	-0.561037	0.179015		0	0	0	0		Putative o-succinylbenzoate--CoA ligase		GO:0005777;GO:0009507;GO:0016021;GO:0004467;GO:0008756;GO:0001676;GO:0042372
MtrunA17Chr5g0406361		4.54847	0.760777	4.25163	0.191529	4.92343	0.281912	4.35101	0.40003	5.22558	0.594288		0.402433	0.464582	-0.689272	0.196376	0.537632	0.323798	-0.894308	0.0924514		0	0	0	0		hypothetical protein
MtrunA17Chr5g0413751		4.54863	0.265335	4.71092	0.423675	4.22428	0.123695	4.52137	0.320144	4.60934	0.473646		-0.197071	0.69427	0.524337	0.281036	-0.2945	0.590797	-0.111511	0.860352		0	0	0	0		Putative potassium transporter		GO:0016021;GO:0015079;GO:0071805
MtrunA17Chr5g0413171		4.54867	0.0959368	4.37631	0.134769	4.22348	0.544114	3.34329	0.834382	4.08136	0.796491		0.183352	0.776809	0.115243	0.875894	0.787529	0.214834	-0.750295	0.275994		0	0	0	0		Putative protein kinase RLK-Pelle-DLSV family		GO:0005886;GO:0009506;GO:0016021;GO:0004674;GO:0005524;GO:0006952;GO:0046777
MtrunA17Chr6g0482231		4.54885	0.296481	4.59989	0.523267	5.03548	0.31851	4.49104	0.508143	4.36712	0.489511		-0.0600843	0.925969	-0.435302	0.426284	0.514739	0.333535	0.170361	0.811405		0	0	0	0		Putative beta-primeverosidase		GO:0016021;GO:0005975
MtrunA17Chr4g0063681		4.54932	0.359775	4.82816	1.06077	4.48869	0.714767	5.91285	0.525723	4.84295	0.67324		-0.453203	0.531149	0.449233	0.563017	-1.51291	0.016977	1.12967	0.105671		0	0	1	0
MtrunA17Chr7g0226251		4.55008	0.234397	4.58096	0.449636	4.76054	0.164484	4.88781	0.291162	4.49552	0.633031		-0.0643822	0.912825	-0.183781	0.744144	-0.118876	0.840769	0.360984	0.51485		0	0	0	0		hypothetical protein
MtrunA17Chr3g0083171		4.55092	0.540948	5.61971	0.65484	4.71133	0.428405	5.56226	0.331347	5.30465	0.404286		-1.10309	0.0101631	0.965844	0.0294701	-0.869236	0.0537725	0.199026	0.73518		1	1	0	0
MtrunA17Chr4g0009091		4.55097	0.139677	5.44433	0.489384	5.21145	0.0622468	5.63736	0.273822	5.18044	0.0725339		-0.964399	0.00390188	0.265054	0.488849	-0.441983	0.199829	0.473366	0.198624		1	0	0	0		hypothetical protein
MtrunA17Chr3g0113311		4.55141	0.637931	5.25491	0.485691	5.33322	0.586656	4.65823	1.02428	5.10082	0.310685		-0.796556	0.219472	-0.0490191	0.955218	0.621292	0.375664	-0.34047	0.68389		0	0	0	0		Putative chlorophyll A-B binding protein		GO:0009522;GO:0009535;GO:0009941;GO:0010287;GO:0016021;GO:0016168;GO:0031409;GO:0046872;GO:0009416;GO:0009768;GO:0018298
MtrunA17Chr8g0359881		4.55337	0.492464	4.46844	0.803832	4.89398	0.166548	3.66425	0.925228	3.72618	0.712875		0.0515675	0.949277	-0.356785	0.616783	1.12362	0.0788211	0.00611859	0.996234		0	0	0	0		Putative P-loop containing nucleoside triphosphate hydrolase, leucine-rich repeat domain, L
MtrunA17Chr3g0123901		4.55353	0.231045	5.01141	0.620052	5.18199	0.0660322	4.95313	0.597093	4.76054	0.547199		-0.542302	0.302812	-0.111969	0.862183	0.123688	0.851642	0.265974	0.689165		0	0	0	0		hypothetical protein
MtrunA17Chr6g0463221		4.55531	0.105141	5.08429	0.887175	4.50816	0.314594	4.23536	0.584557	4.55172	0.378118		-0.636517	0.172601	0.681111	0.16175	0.26509	0.667081	-0.334447	0.598844		0	0	0	0
MtrunA17Chr1g0197371		4.55566	0.302691	5.23814	0.0769525	5.8009	0.339676	5.34408	0.266011	5.53199	0.227268		-0.691731	0.0763705	-0.603101	0.102412	0.480228	0.202491	-0.187208	0.698511		0	0	0	0		Malate dehydrogenase [NADP]		GO:0009507;GO:0030060;GO:0046554;GO:0005975;GO:0006108;GO:0055114
MtrunA17Chr7g0243651		4.55611	0.371722	5.94322	0.513077	4.40842	0.868338	5.83249	0.377443	4.9099	0.100838		-1.43536	0.00201612	1.48383	0.00156163	-1.32019	0.00560119	0.945833	0.0737246		1	1	1	0		Putative transcription factor ZF-HD family
MtrunA17Chr1g0157051		4.55747	0.0822369	4.18432	0.51173	4.46852	0.207082	4.29815	0.0264468	4.18864	0.627833		0.354929	0.495191	-0.287681	0.616309	0.201847	0.738342	0.0379255	0.958384		0	0	0	0		Putative peroxidase		GO:0005576;GO:0009505;GO:0004601;GO:0020037;GO:0046872;GO:0006979;GO:0009664;GO:0042744;GO:0055114;GO:0098869
MtrunA17Chr7g0249711		4.55747	0.0822369	4.61534	0.407255	4.68515	0.158551	4.82531	0.152358	4.79146	0.41262		-0.0655443	0.901705	-0.0542107	0.923981	-0.152477	0.769774	-0.0159827	0.979543		0	0	0	0		Putative transcription regulator mTERF family		GO:0005739;GO:0003690;GO:0006355
MtrunA17Chr1g0158771		4.55752	0.108862	6.00247	0.202494	5.45725	0.194242	5.44763	0.258288	5.31606	0.924223		-1.48394	0.00063312	0.572177	0.233558	-0.00520414	0.994326	0.00172306	0.998231		1	0	0	0		Putative glycerophosphodiester phosphodiesterase, protein kinase RLK-Pelle-LRK10L-2 family		GO:0016021;GO:0004674;GO:0005524;GO:0006468
MtrunA17Chr7g0268261		4.55752	0.108862	4.52246	0.314438	5.08256	0.400999	4.38591	0.0558319	4.40751	0.493901		0.0286724	0.961504	-0.607596	0.174117	0.760405	0.0811712	-0.0649885	0.923476		0	0	0	0		hypothetical protein
MtrunA17Chr8g0365181		4.55798	0.298678	6.04271	0.62093	5.28116	0.502671	5.77315	0.277729	4.60811	1.0086		-1.61741	0.002493	0.837226	0.153567	-0.462994	0.466824	1.01257	0.104416		1	0	0	0		hypothetical protein
MtrunA17Chr5g0402571		4.558	0.912429	4.92679	0.208647	5.07548	0.416748	4.94562	0.615047	4.16255	0.807122		-0.295896	0.682954	-0.156345	0.846647	0.0994196	0.908419	0.703755	0.345669		0	0	0	0		Putative peroxidase		GO:0005576;GO:0004601;GO:0020037;GO:0046872;GO:0006979;GO:0042744;GO:0055114;GO:0098869
MtrunA17Chr3g0116491		4.55821	0.136963	4.26295	0.644506	3.99056	0.974562	4.44914	0.204324	5.19667	0.355029		0.226606	0.698979	0.240666	0.708705	-0.360251	0.558385	-0.779476	0.145583		0	0	0	0		Putative DNA-directed DNA polymerase		GO:0005663;GO:0009360;GO:0003689;GO:0003887;GO:0005524;GO:0006261;GO:0071897
MtrunA17Chr8g0380101		4.5587	0.445303	4.0619	0.279169	4.79308	0.304648	4.31934	0.465866	4.59228	0.101406		0.520248	0.301187	-0.755026	0.124819	0.418762	0.41736	-0.213436	0.734904		0	0	0	0		Putative tetratricopeptide-like helical domain-containing protein
MtrunA17Chr8g0365781		4.55911	0.321054	3.51914	1.99472	4.71116	0.180094	3.89683	0.222399	4.53125	0.301905		0.460475	0.465612	-0.640603	0.318342	0.899352	0.14447	-0.679186	0.330866		0	0	0	0		Putative tetratricopeptide-like helical domain-containing protein
MtrunA17Chr7g0257441		4.55947	0.641906	4.39726	0.59477	4.32131	0.0650689	4.688	0.18709	5.05434	0.576234		0.236053	0.662693	0.107674	0.867471	-0.388934	0.476036	-0.39597	0.469556		0	0	0	0		hypothetical protein
MtrunA17Chr1g0153911		4.5598	0.468619	4.29782	0.322147	4.52248	0.768281	3.86289	0.0831105	4.02092	0.398614		0.316664	0.567492	-0.302101	0.611843	0.795246	0.143075	-0.199647	0.794166		0	0	0	0		Putative Ulp1 protease family catalytic domain-containing protein		GO:0008234;GO:0006508
MtrunA17Chr8g0353051		4.56001	0.493883	4.23224	0.684619	4.49081	0.31443	4.47707	0.266312	4.53027	0.490138		0.302853	0.549061	-0.20774	0.717281	-0.017693	0.981241	-0.0739983	0.911447		0	0	0	0
MtrunA17Chr4g0001841		4.56039	0.188165	4.11944	0.562616	4.67911	0.12908	4.64394	0.75626	4.60841	0.647627		0.394732	0.518284	-0.515757	0.409678	-0.104991	0.887833	0.0932602	0.906144		0	0	0	0		Putative transcription factor WD40-like family
MtrunA17Chr1g0210761		4.56045	0.856452	4.46032	0.477247	4.59422	0.657152	4.42868	0.512517	5.29528	0.519379		0.187731	0.770531	-0.237281	0.725736	0.255886	0.70914	-0.895817	0.119852		0	0	0	0		Putative germin, rmlC-like cupin domain-containing protein		GO:0005576;GO:0030145;GO:0045735
MtrunA17Chr3g0077411		4.56128	0.191427	4.64396	0.319995	4.707	0.355071	4.81386	0.237043	4.58637	0.256812		-0.111814	0.826976	-0.0578797	0.918734	-0.102205	0.853031	0.218976	0.689322		0	0	0	0		Putative transcription factor B3-Domain family		GO:0005634;GO:0003677;GO:0006351;GO:0006355
MtrunA17Chr4g0032731		4.5614	0.347915	4.73125	0.16402	4.41508	0.097346	4.47546	0.227445	4.74031	0.583647		-0.151375	0.777356	0.336171	0.529072	-0.0687613	0.918217	-0.377978	0.497667		0	0	0	0
MtrunA17Chr1g0190511		4.56152	0.306268	3.91061	0.611701	4.71266	0.233744	4.24899	0.122818	4.21409	0.603661		0.641859	0.187704	-0.756215	0.126101	0.499629	0.327918	-0.0591357	0.934747		0	0	0	0		Putative transcription factor interactor and regulator CCHC(Zn) family		GO:0008270
MtrunA17Chr1g0180761		4.56217	0.615129	4.13829	0.552613	3.97811	0.474429	4.41798	0.165487	4.97669	0.318442		0.434735	0.457153	0.203214	0.775468	-0.443264	0.487387	-0.591682	0.327194		0	0	0	0		Putative TPM domain-containing protein
MtrunA17Chr1g0154081		4.56264	0.175092	4.40401	0.398341	4.80916	0.0693007	4.98821	0.659495	4.43965	0.460557		0.112776	0.852078	-0.347	0.541792	-0.258184	0.647174	0.607106	0.25989		0	0	0	0		hypothetical protein
MtrunA17Chr3g0141701		4.56264	0.175092	4.90694	0.191874	4.68935	0.199547	5.18283	0.464093	4.60045	0.560478		-0.342597	0.426313	0.232131	0.627587	-0.529011	0.195252	0.586749	0.179326		0	0	0	0		hypothetical protein		GO:0016021
MtrunA17Chr4g0001311		4.56267	0.237426	4.31112	0.741209	4.58052	0.471344	4.73608	0.40632	4.53868	0.196846		0.17896	0.761885	-0.227955	0.709398	-0.185207	0.761441	0.253719	0.689345		0	0	0	0		Putative pentatricopeptide		GO:0008568
MtrunA17Chr8g0354131		4.56295	0.24507	4.83393	0.259155	4.44604	0.35759	4.87747	0.186245	5.10905	0.57768		-0.274535	0.548886	0.406027	0.387612	-0.451394	0.323415	-0.265131	0.599109		0	0	0	0		Putative microtubule-associated protein, MAP65/Ase1/PRC1		GO:0008017;GO:0000226;GO:0000910
MtrunA17Chr8g0343451		4.56329	0.339928	4.47986	0.123081	4.30089	0.270605	4.92808	0.130245	4.42486	0.287978		0.090606	0.858264	0.160861	0.760368	-0.634412	0.12141	0.497672	0.269945		0	0	0	0		[MtNF-YA8]_Putative transcription factor Hap2/NF-YA family		GO:0016602;GO:0003677;GO:0003700;GO:0006355
MtrunA17Chr8g0391031		4.56329	0.339928	4.81493	0.247229	5.11925	0.281925	4.28336	0.495641	4.3723	0.330425		-0.266748	0.573795	-0.312771	0.507562	0.808106	0.0590068	-0.0506799	0.940612		0	0	0	0		hypothetical protein		GO:0016021
MtrunA17Chr3g0132181		4.56346	0.240771	4.43475	0.38213	4.433	0.0646985	4.46193	0.723481	4.27607	0.758678		0.0978179	0.879034	0.0342475	0.961494	-0.104128	0.884598	0.156615	0.831716		0	0	0	0		Putative DnaJ domain-containing protein
MtrunA17Chr7g0214331		4.56346	0.240771	5.60906	0.371727	4.92353	0.490258	4.69367	0.654393	4.98585	0.357219		-1.09158	0.0187357	0.652412	0.196513	0.200643	0.752275	-0.220253	0.743906		1	0	0	0		hypothetical protein
MtrunA17Chr3g0127801		4.56379	0.317519	5.09272	0.766096	4.86182	0.304277	4.85971	0.678019	4.39577	0.0477856		-0.661321	0.200637	0.354008	0.547648	-0.0535109	0.942233	0.537219	0.38342		0	0	0	0		hypothetical protein
MtrunA17Chr1g0208511		4.56388	0.313327	4.65573	0.050381	4.88787	0.229474	4.87603	0.519317	4.72122	0.243227		-0.0786166	0.882093	-0.264935	0.585722	-0.00512658	0.993737	0.19307	0.723708		0	0	0	0		Putative exonuclease V		GO:0045145;GO:0006259;GO:0090305
MtrunA17Chr3g0087111		4.56535	0.406567	4.55458	0.361305	5.21914	0.233419	4.49276	0.214826	4.84847	0.185973		0.0308575	0.955355	-0.649398	0.104226	0.740669	0.0611026	-0.365465	0.462905		0	0	0	0		hypothetical protein
MtrunA17Chr6g0478951		4.5656	0.11126	4.90722	0.26699	5.12349	0.174059	5.10603	0.494177	4.67737	0.168263		-0.347232	0.409381	-0.204746	0.653367	-0.0127902	0.983604	0.469282	0.28816		0	0	0	0		hypothetical protein
MtrunA17Chr1g0204111		4.56593	0.074726	4.72267	0.363499	5.20465	0.587514	5.41706	0.183343	5.15583	0.248201		-0.209073	0.671204	-0.533745	0.217275	-0.156798	0.747604	0.275764	0.571368		0	0	0	0		Putative transcription factor MADS-MIKC family		GO:0005634;GO:0003677;GO:0003700;GO:0016491;GO:0046983;GO:0006351;GO:0006355
MtrunA17Chr6g0468251		4.56596	0.613104	4.15526	0.721907	4.0683	0.620167	4.57234	0.151551	4.23551	0.322271		0.387075	0.437573	0.106852	0.867901	-0.490078	0.345221	0.360158	0.539429		0	0	0	0		Putative leucine-rich repeat domain, L domain-containing protein
MtrunA17Chr2g0283441		4.56602	0.123096	4.42896	0.166607	5.00522	0.195993	4.30659	0.583406	4.53744	0.507526		0.141227	0.797613	-0.598431	0.204183	0.607007	0.194579	-0.179951	0.777152		0	0	0	0		Putative tetratricopeptide-like helical domain-containing protein		GO:0008568
MtrunA17Chr2g0282611		4.56645	0.218721	4.80538	0.176524	4.03994	0.30283	4.48132	0.374338	4.7533	0.14869		-0.250193	0.561037	0.774767	0.0613927	-0.474844	0.305986	-0.234856	0.650024		0	0	0	0
MtrunA17Chr7g0259671		4.56674	0.542898	4.34423	0.818421	5.0418	0.32141	4.39545	0.318793	4.86707	0.354272		0.153174	0.768732	-0.609541	0.172868	0.686049	0.121335	-0.504836	0.318066		0	0	0	0		Putative RNA recognition motif domain, nucleotide-binding alpha-beta plait domain-containing protein		GO:0000166;GO:0003676
MtrunA17Chr4g0028121		4.56717	0.4302	4.58489	0.898514	4.65371	0.454668	4.3123	0.470015	3.88411	0.890634		-0.240584	0.743905	0.142906	0.862183	0.342537	0.659141	0.338969	0.693914		0	0	0	0		Putative aminoacyltransferase, E1 ubiquitin-activating enzyme		GO:0008270;GO:1902456
MtrunA17Chr4g0035751		4.56749	0.312027	4.09008	0.6531	4.66447	0.183092	4.43048	0.255142	4.24171	0.720434		0.4597	0.391755	-0.538449	0.330276	0.247192	0.684165	0.112119	0.87632		0	0	0	0		Putative multi antimicrobial extrusion protein		GO:0016021;GO:0015238;GO:0015297;GO:0006855
MtrunA17Chr8g0368521		4.56895	0.453298	4.16409	0.62487	4.17832	0.402196	3.80229	0.146135	4.56562	0.343311		0.394611	0.386068	0.0242303	0.968548	0.444214	0.408104	-0.825593	0.101975		0	0	0	0		Putative 2-succinyl-5-enolpyruvyl-6-hydroxy-3-cyclohexene-1-carboxylic-acid synthase		GO:0030976;GO:0070204;GO:0070205;GO:0009063;GO:0009234
MtrunA17Chr4g0014021		4.5696	0.777467	4.98382	0.256586	4.72564	0.427506	4.30562	0.848495	5.15148	0.613421		-0.2928	0.660815	0.197283	0.789602	0.404065	0.572505	-0.806738	0.224453		0	0	0	0		hypothetical protein
MtrunA17Chr1g0161891		4.57069	0.175497	5.0523	0.531402	5.24332	0.341114	5.75005	0.683079	4.8091	0.736826		-0.556488	0.329098	-0.141246	0.838587	-0.551445	0.327009	0.937079	0.0974153		0	0	0	0		Putative F-box domain, galactose oxidase, beta-propeller		GO:0007275;GO:0044267
MtrunA17Chr3g0128851		4.5708	0.410004	5.29404	0.765211	5.98858	0.0509208	5.40416	0.393415	5.0172	0.337573		-0.810339	0.101036	-0.615081	0.219691	0.538926	0.283467	0.43855	0.453492		0	0	0	0		hypothetical protein		GO:0016021
MtrunA17Chr7g0258561		4.57152	0.330589	4.18457	0.525701	4.4444	0.33407	3.98418	0.16892	4.58031	0.17741		0.414857	0.386027	-0.277565	0.612514	0.515537	0.317437	-0.627957	0.236324		0	0	0	0		hypothetical protein
MtrunA17Chr5g0430241		4.57165	0.362338	3.79269	0.987511	4.27777	0.547871	4.82667	0.0564851	5.3819	0.450245		0.6174	0.289305	-0.360049	0.596876	-0.508431	0.397594	-0.632287	0.279207		0	0	0	0		Putative fatty acid desaturase domain-containing protein		GO:0016021;GO:0016717;GO:0006629;GO:0055114
MtrunA17Chr7g0252591		4.572	0.281671	5.51116	0.331268	5.20317	0.223686	5.18845	0.54707	5.04828	0.229061		-0.965489	0.0149673	0.30948	0.501408	-0.0454809	0.937958	0.222863	0.68112		1	0	0	0		hypothetical protein		GO:0016021
MtrunA17Chr8g0344951		4.57205	0.199318	4.72267	0.363499	4.97329	0.361393	4.52933	0.428239	4.75646	0.516528		-0.169038	0.753334	-0.246696	0.643331	0.471234	0.340713	-0.267522	0.65426		0	0	0	0		hypothetical protein
MtrunA17Chr7g0259951		4.57233	0.115317	4.99232	0.235684	4.94191	0.130728	4.64246	0.17937	4.94323	0.301711		-0.456019	0.235396	0.061151	0.90018	0.299706	0.491464	-0.30219	0.519802		0	0	0	0		hypothetical protein		GO:0009507;GO:0016021
MtrunA17Chr2g0322761		4.57238	0.134512	4.40359	0.648098	4.68217	0.152066	5.16585	0.426198	4.40932	0.35374		0.055679	0.930466	-0.172646	0.778968	-0.536941	0.279028	0.79095	0.123881		0	0	0	0		hypothetical protein
MtrunA17Chr3g0086991		4.57248	0.291069	5.70177	0.781333	4.82205	0.469632	4.9569	0.256389	5.18031	0.547399		-1.16272	0.0101631	0.914911	0.0536426	-0.0821505	0.905424	-0.257238	0.685982		1	0	0	0		hypothetical protein
MtrunA17Chr1g0209951		4.57327	0.678858	3.92645	0.526756	4.67358	0.594189	4.31166	0.554675	4.62772	0.0699011		0.702687	0.237123	-0.764863	0.216107	0.334524	0.624306	-0.225312	0.769822		0	0	0	0		Putative tetratricopeptide-like helical domain, DYW domain-containing protein		GO:0008270;GO:0008568
MtrunA17Chr4g0059741		4.5736	0.54008	4.8721	0.909503	5.7835	0.107973	5.22742	0.163792	4.30436	0.937407		-0.252313	0.707226	-0.851633	0.139726	0.567682	0.340948	0.850488	0.182994		0	0	0	0		hypothetical protein
MtrunA17Chr1g0185691		4.57369	0.55087	3.92116	0.638494	4.58049	0.592593	4.81131	0.586713	4.43482	0.946445		0.672045	0.275418	-0.674449	0.302076	-0.244532	0.735302	0.336932	0.648144		0	0	0	0		Putative trans-2,3-dihydro-3-hydroxyanthranilate isomerase		GO:0016853;GO:0009058
MtrunA17Chr3g0090061		4.5742	0.00645773	4.82309	0.489015	4.86746	0.402528	4.74093	0.589698	4.80527	0.185233		-0.285112	0.494286	-0.0321199	0.950286	0.110065	0.824932	-0.0400029	0.942871		0	0	0	0		hypothetical protein		GO:0016021
MtrunA17Chr7g0258031		4.57424	0.0701455	5.08701	0.832278	3.9809	0.759801	4.87731	0.124407	5.37391	0.300634		-0.576138	0.21233	1.13342	0.012844	-0.851823	0.0812784	-0.497899	0.331219		0	1	0	0		hypothetical protein
MtrunA17Chr7g0259141		4.5762	0.273613	3.47858	1.0029	4.56739	0.0902726	3.8546	0.0555221	4.79432	0.354755		0.937148	0.0612763	-0.927566	0.0739815	0.75086	0.151889	-1.01381	0.0588766		0	0	0	0		Putative tetratricopeptide-like helical domain-containing protein		GO:0008568
MtrunA17Chr2g0331651		4.57645	0.16058	5.20624	1.1045	5.07644	0.240797	5.57979	0.126989	4.63712	0.555745		-0.841858	0.125662	0.290729	0.658218	-0.498389	0.401363	0.941106	0.11223		0	0	0	0		Putative dynein ATPase		GO:0030286;GO:0007017
MtrunA17Chr1g0193391		4.57647	0.248893	4.9024	0.113627	4.23097	0.541465	5.20913	0.194341	5.03029	0.204299		-0.312977	0.468614	0.656302	0.125181	-0.974005	0.0120734	0.167209	0.740632		0	0	1	0		Putative proton-dependent oligopeptide transporter family, major facilitator superfamily		GO:0016021;GO:0005215;GO:0006810
MtrunA17Chr3g0110351		4.57651	1.15482	4.25989	0.379758	3.87651	0.881439	4.49757	0.50293	4.16889	0.0912851		0.549072	0.424003	0.29073	0.725419	-0.62772	0.390134	0.4303	0.604082		0	0	0	0		Putative transcription factor MYB-HB-like family		GO:0003677
MtrunA17Chr2g0280921		4.57654	0.18704	4.86106	0.131461	5.26431	0.239567	5.18769	0.424753	5.0602	0.611898		-0.301686	0.561711	-0.415457	0.413856	0.0401413	0.950979	0.0804504	0.901918		0	0	0	0		hypothetical protein
MtrunA17Chr3g0092051		4.57655	0.266546	4.88124	0.960151	3.84111	0.191248	4.90946	0.336452	4.19417	0.83547		-0.45303	0.505703	1.25353	0.0529167	-1.16922	0.0719932	0.627807	0.402373		0	0	0	0		Putative monodehydroascorbate reductase (NADH)		GO:0009507;GO:0015035;GO:0016671;GO:0000103;GO:0006457;GO:0006662;GO:0034599;GO:0045454;GO:0055114
MtrunA17Chr4g0050361		4.57658	0.330896	4.50416	0.294706	4.70068	0.233775	4.39655	0.129519	4.7277	0.398158		0.0740983	0.890898	-0.220438	0.668729	0.319143	0.524833	-0.377087	0.469556		0	0	0	0		Putative Caspase-like domain-containing protein		GO:0008233;GO:0006508
MtrunA17Chr5g0408391		4.57658	0.330896	3.9045	0.204842	4.11677	0.650064	4.4973	0.150101	4.41759	0.356505		0.716137	0.164164	-0.285709	0.656239	-0.337315	0.566717	0.03919	0.95694		0	0	0	0		hypothetical protein
MtrunA17Chr2g0293231		4.57887	0.0694419	3.98229	0.870172	4.71489	0.500823	4.51779	0.701398	4.55356	0.251377		0.488425	0.394749	-0.646142	0.265702	0.130662	0.85166	0.0389926	0.960291		0	0	0	0
MtrunA17Chr1g0203431		4.57897	0.592439	4.6762	0.473321	3.91982	0.124878	4.73218	0.356616	5.23159	0.489923		0.00213506	0.997292	0.791597	0.129082	-0.836728	0.10203	-0.526149	0.317799		0	0	0	0		hypothetical protein
MtrunA17Chr6g0471501		4.5794	0.239566	4.64355	0.248045	4.1131	0.36055	4.68563	0.356694	5.11504	0.691138		-0.0870637	0.889625	0.552499	0.331739	-0.632189	0.25053	-0.480503	0.400923		0	0	0	0		hypothetical protein
MtrunA17Chr4g0034481		4.57981	0.365682	4.23621	0.195994	4.14298	0.439824	4.80889	0.451816	4.17476	0.632385		0.390727	0.447414	0.0619919	0.927755	-0.707773	0.141927	0.654793	0.213135		0	0	0	0		Putative cytochrome c biogenesis protein Ccs1/CcsB		GO:0016021
MtrunA17Chr5g0418361		4.57981	0.402988	4.82551	0.277215	4.74349	0.323766	4.5555	0.274932	4.35654	0.225528		-0.205052	0.658791	0.0636953	0.906279	0.217028	0.67038	0.215998	0.708435		0	0	0	0		hypothetical protein
MtrunA17Chr8g0391191		4.5799	0.427573	4.72777	0.332817	4.41214	0.191147	5.131	0.340874	5.52151	0.22509		-0.131293	0.792495	0.310124	0.531904	-0.773716	0.0557473	-0.348568	0.434354		0	0	0	0		hypothetical protein
MtrunA17Chr1g0182201		4.58019	0.362151	5.08984	0.565936	5.09675	0.152127	4.70134	0.470333	4.63593	0.555803		-0.555549	0.23364	0.020195	0.973655	0.363827	0.488526	0.0664869	0.923578		0	0	0	0		hypothetical protein
MtrunA17Chr1g0194361		4.58061	0.216387	4.23505	0.452336	6.33585	0.379992	4.76414	0.183118	4.13903	0.388732		0.315756	0.526075	-2.11707	1.44892e-09	1.61161	4.58403e-06	0.605892	0.234514		0	1	1	0
MtrunA17Chr6g0477341		4.58116	0.189152	5.27209	0.241344	5.59225	0.343174	4.972	0.646767	5.55686	0.106037		-0.717588	0.059715	-0.357697	0.370771	0.579994	0.12231	-0.507815	0.220342		0	0	0	0		Putative tetratricopeptide-like helical domain-containing protein		GO:0016021
MtrunA17Chr5g0426721		4.58177	0.351511	4.76929	0.237693	4.27422	0.150311	4.56332	0.450234	4.71569	0.293346		-0.174582	0.71713	0.540116	0.239581	-0.315641	0.54058	-0.149307	0.799943		0	0	0	0		hypothetical protein
MtrunA17Chr4g0011771		4.58329	0.267634	6.4181	0.485098	4.33221	0.386897	4.91893	0.645255	4.09169	0.901305		-1.96652	0.000149767	2.22447	1.63555e-05	-0.662178	0.296398	0.755125	0.258351		1	1	0	0		Putative pectinesterase		GO:0005576;GO:0005618;GO:0030599;GO:0045330;GO:0046910;GO:0042545;GO:0043086;GO:0045490
MtrunA17MTg0490841		4.58453	0.336082	4.87373	0.65185	4.20472	0.267014	4.18515	0.581145	4.49439	0.592895		-0.33845	0.51037	0.712463	0.164073	0.00515143	0.994987	-0.302905	0.645775		0	0	0	0
MtrunA17Chr4g0030871		4.585	0.392987	4.70137	0.677524	5.00032	0.509169	5.49597	0.284311	4.43108	0.759721		-0.257543	0.703986	-0.215373	0.765611	-0.459159	0.469799	0.997463	0.107306		0	0	0	0		hypothetical protein
MtrunA17Chr8g0375791		4.5851	0.489868	6.29364	0.501313	5.18487	0.587612	5.64762	0.469914	5.35305	0.3344		-1.70283	0.000261198	1.07342	0.0254421	-0.422737	0.456425	0.263601	0.687517		1	1	0	0		Putative Acid phosphatase		GO:0003993;GO:0016311
MtrunA17Chr3g0087541		4.58513	0.191247	4.78342	0.560759	4.49323	0.267693	5.03652	0.504432	4.69688	0.564761		-0.223714	0.68505	0.321565	0.571744	-0.646525	0.193087	0.390587	0.492407		0	0	0	0		Putative P-loop containing nucleoside triphosphate hydrolase, leucine-rich repeat domain, L		GO:0043531;GO:0006952
MtrunA17Chr4g0020751		4.58513	0.191247	4.73344	0.262358	4.37111	0.447057	5.19108	0.0947204	5.02161	0.224345		-0.153455	0.750041	0.328544	0.490081	-0.799489	0.0406037	0.173791	0.729661		0	0	1	0		Putative transcription factor WD40-like family
MtrunA17Chr5g0413221		4.58524	0.590498	5.52227	0.261228	4.91682	0.196616	5.45937	0.643093	5.28893	0.620124		-0.903482	0.0881729	0.617813	0.283668	-0.621835	0.277719	0.192062	0.789226		0	0	0	0		hypothetical protein
MtrunA17Chr2g0315271		4.58662	1.15245	5.28297	0.524413	3.73224	0.433436	4.10381	0.547727	4.11913	0.864216		-0.474042	0.555268	1.67791	0.0246191	-0.416535	0.662912	-0.123905	0.911447		0	1	0	0		hypothetical protein
MtrunA17Chr3g0103441		4.58671	0.354962	4.96378	0.115398	4.74915	0.16554	4.85026	1.22375	4.66716	0.180549		-0.394673	0.499402	0.231851	0.726068	-0.361371	0.563603	0.42767	0.518821		0	0	0	0		Putative chaperonin-like RbcX		GO:0009570;GO:0044183;GO:0061077
MtrunA17Chr7g0268801		4.58678	0.346039	4.59327	0.0712938	4.85716	0.223058	4.51119	0.374151	4.83447	0.110725		-0.0102887	0.983954	-0.274146	0.524993	0.352413	0.39859	-0.316805	0.494839		0	0	0	0		hypothetical protein
MtrunA17Chr5g0407731		4.58721	0.152461	5.47641	0.186493	5.16834	0.563485	4.6435	0.814385	4.65133	0.504288		-0.914958	0.055453	0.291911	0.60895	0.478224	0.388267	0.0850623	0.909352		0	0	0	0		Putative gibberellin 3-beta-dioxygenase		GO:0016707;GO:0046872;GO:0009852;GO:0055114
MtrunA17Chr7g0260491		4.588	0.389973	5.49972	0.588011	4.86698	0.155702	4.77519	0.115416	5.20495	0.668093		-0.938463	0.0321622	0.684345	0.140984	0.0611746	0.926929	-0.457683	0.40132		1	0	0	0		hypothetical protein
MtrunA17Chr7g0239311		4.58801	0.0731419	4.5384	0.534866	5.05961	0.351833	4.00706	0.761139	4.33662	0.155756		-0.0182607	0.976145	-0.483306	0.305501	0.970742	0.029188	-0.217473	0.738421		0	0	1	0		Putative protein kinase RLK-Pelle-L-LEC family		GO:0016021;GO:0004674;GO:0005524;GO:0030246;GO:0006468
MtrunA17Chr1g0205411		4.58845	0.677111	4.46248	0.476965	3.5292	0.430749	4.61159	0.199823	4.59249	0.176765		0.170857	0.771584	1.04286	0.0549411	-1.14329	0.0303722	0.0331421	0.96371		0	0	1	0		Putative acetyltransferase A, auxiliary subunit		GO:0005680;GO:0030071
MtrunA17Chr5g0445781		4.58882	0.129294	4.81941	0.470505	4.30897	0.388264	4.67161	0.68331	4.44526	0.721351		-0.255657	0.613552	0.527872	0.293669	-0.410664	0.433916	0.231811	0.703688		0	0	0	0		Putative tubulin binding cofactor A		GO:0005829;GO:0048487;GO:0007021;GO:0007023
MtrunA17Chr1g0183331		4.59117	0.450294	4.55033	0.319866	4.93685	0.433297	4.49205	0.202294	4.98418	0.13804		0.053881	0.924915	-0.42831	0.36616	0.463336	0.322527	-0.482982	0.331804		0	0	0	0		Putative S-crystallin, glutathione S-transferase (GST)		GO:0016740
MtrunA17Chr7g0274291		4.59199	0.134744	5.74943	0.646289	5.28398	0.154988	5.43849	0.223795	5.23397	0.187389		-1.26514	0.000793176	0.519164	0.207316	-0.143085	0.779579	0.219865	0.674372		1	0	0	0		hypothetical protein
MtrunA17Chr7g0232211		4.59208	0.165078	4.73915	0.313056	4.96806	0.143806	5.32757	0.307707	4.58376	0.421826		-0.188054	0.696222	-0.193913	0.696025	-0.380663	0.369579	0.749838	0.0828931		0	0	0	0		Putative protein kinase RLK-Pelle-LRR-XI-1 family		GO:0016021;GO:0004672;GO:0005524;GO:0006468
MtrunA17Chr4g0056461		4.59224	0.367203	4.46865	0.220544	6.43045	0.297437	4.90909	0.464643	4.74313	0.246162		0.164071	0.761885	-2.0188	1.62189e-08	1.51005	3.03151e-05	0.214859	0.708307		0	1	1	0		Putative poly(ADP-ribose) polymerase, catalytic domain-containing protein		GO:0003950
MtrunA17Chr6g0457701		4.59226	1.64796	4.38673	0.312246	3.56396	0.604549	4.57446	0.3045	4.56239	0.680842		0.646684	0.422857	0.806069	0.360948	-1.0348	0.212896	-0.0839473	0.939997		0	0	0	0		hypothetical protein
MtrunA17Chr4g0040181		4.59229	0.409733	4.93204	0.393762	4.14027	1.26675	4.62888	1.0286	4.66996	0.300782		-0.36773	0.606993	0.643502	0.382822	-0.361682	0.652023	0.0658802	0.94551		0	0	0	0		hypothetical protein
MtrunA17Chr3g0099941		4.5929	0.355483	4.55887	0.42508	5.18997	0.103333	4.82146	0.476924	4.45393	0.265094		0.0147015	0.979729	-0.630558	0.138554	0.328248	0.470543	0.392091	0.442869		0	0	0	0		hypothetical protein
MtrunA17Chr3g0126691		4.59294	0.0932692	5.98214	0.766605	4.28416	0.322384	5.51521	0.358366	5.01967	0.189568		-1.47981	0.000131973	1.77253	4.55327e-06	-1.22995	0.00350317	0.510465	0.288041		1	1	1	0		hypothetical protein
MtrunA17Chr7g0269041		4.59335	0.162671	4.74436	0.296313	4.94669	0.365744	4.68866	0.350202	4.88771	0.211141		-0.165183	0.701357	-0.209491	0.623643	0.25574	0.546509	-0.176436	0.718733		0	0	0	0		Putative pentatricopeptide		GO:0008568
MtrunA17Chr1g0203681		4.59338	0.397533	4.65978	0.0636738	5.2603	0.121153	4.69275	0.313158	5.29777	0.232924		-0.000712175	0.998857	-0.618105	0.118482	0.549364	0.166767	-0.597911	0.157417		0	0	0	0		Putative peptidase S54, rhomboid		GO:0016021;GO:0004252;GO:0016485
MtrunA17Chr7g0217381		4.59365	0.910867	4.61392	0.899936	5.49536	0.246173	5.2546	0.286245	4.99912	0.387126		-0.0142587	0.985106	-0.806031	0.170562	0.248923	0.715141	0.209592	0.78199		0	0	0	0		Putative amino acid transporter, transmembrane domain-containing protein		GO:0016021;GO:0015171;GO:0003333
MtrunA17Chr7g0274081		4.59512	0.567676	4.70626	0.0600464	3.63531	0.0576179	5.25986	0.275434	4.19693	0.214765		-0.0933029	0.861295	1.13896	0.0136947	-1.72845	3.47316e-05	1.12372	0.0141929		0	1	1	1		[AKR1]_putative aldo-keto reductase 1		GO:0016491;GO:0055114
MtrunA17Chr7g0257541		4.59534	0.182535	4.21293	0.208079	4.58206	0.11265	4.41074	0.0946441	4.8079	0.24837		0.387284	0.348453	-0.363893	0.413188	0.166137	0.73367	-0.418061	0.338783		0	0	0	0		Putative P-loop containing nucleoside triphosphate hydrolase, leucine-rich repeat domain, L		GO:0004721;GO:0043531;GO:0006470;GO:0006952
MtrunA17Chr3g0121131		4.59546	0.216462	4.1446	1.02626	4.53124	0.614971	3.94475	0.100615	4.43933	0.5529		0.259168	0.701441	-0.306045	0.670677	0.730182	0.262564	-0.581143	0.424635		0	0	0	0		hypothetical protein
MtrunA17Chr3g0077691		4.59547	0.132923	4.27335	0.29658	4.63019	0.239321	4.24929	0.198063	4.44114	0.566392		0.315635	0.471359	-0.363339	0.427044	0.379935	0.403434	-0.21732	0.69399		0	0	0	0		Putative aminoacyltransferase, E1 ubiquitin-activating enzyme		GO:0016021;GO:0008270
MtrunA17Chr7g0221281		4.59556	0.164336	5.41172	0.425888	4.9726	0.585133	5.78353	0.15679	4.95254	0.415209		-0.860748	0.0574164	0.387035	0.456401	-0.73842	0.103733	0.828054	0.0880263		0	0	0	0		Putative PC-Esterase
MtrunA17Chr2g0289381		4.59584	0.23514	6.10745	0.20675	4.69308	0.641978	5.09831	0.178454	5.2894	0.328147		-1.51913	4.59064e-06	1.37393	1.95623e-05	-0.343424	0.434101	-0.201927	0.681406		1	1	0	0		hypothetical protein
MtrunA17Chr6g0485791		4.59636	0.335467	3.44316	0.960023	4.08442	0.606947	4.13365	0.962028	3.80379	0.596381		1.08445	0.0489969	-0.582678	0.374406	-0.174872	0.80504	0.46197	0.497827		1	0	0	0		Putative tRNA(Ile)-lysidine synthetase
MtrunA17Chr1g0192701		4.59638	0.197656	5.38312	0.392283	4.83231	0.25437	4.97383	0.302208	4.83221	0.321957		-0.812926	0.0326248	0.55271	0.175562	-0.13729	0.792282	0.138217	0.807014		1	0	0	0		Putative transmembrane protein		GO:0016021
MtrunA17Chr7g0226271		4.59661	0.130592	4.14168	0.506901	4.15405	0.762367	3.84677	0.485393	4.58347	0.426622		0.438498	0.443353	-0.10821	0.880926	0.375013	0.572964	-0.728209	0.239079		0	0	0	0		Putative ankyrin repeat-containing domain-containing protein
MtrunA17Chr2g0313911		4.59676	0.310315	3.97899	0.790392	4.59376	0.651802	4.47556	0.24579	4.65322	0.0795152		0.485539	0.376331	-0.540997	0.347474	0.197269	0.759219	-0.19516	0.778376		0	0	0	0		Putative protein kinase RLK-Pelle-LRR-XIIIa family		GO:0005622;GO:0016021;GO:0004709;GO:0004714;GO:0005524;GO:0000165;GO:0000186;GO:0018108
MtrunA17Chr3g0136711		4.59699	0.177026	5.34777	0.323754	7.04907	0.400108	5.63137	0.286542	5.54061	0.282342		-0.813951	0.0382668	-1.71113	4.06836e-08	1.42723	7.81696e-06	0.113979	0.829447		1	1	1	0		Putative protein-serine/threonine phosphatase		GO:0004722;GO:0046872;GO:0006470
MtrunA17Chr8g0346381		4.59714	0.418887	5.00941	0.490738	5.10663	0.281358	4.48993	0.396571	4.32422	0.939212		-0.41998	0.510491	-0.0721141	0.927771	0.604508	0.353916	0.00240833	0.998204		0	0	0	0		hypothetical protein
MtrunA17Chr7g0238691		4.5991	0.483712	4.45514	0.609314	4.91479	0.258152	5.35668	0.177437	4.12605	0.683326		0.128213	0.813523	-0.44018	0.367999	-0.471503	0.28304	1.22768	0.00801595		0	0	0	1		hypothetical protein
MtrunA17Chr1g0160521		4.60063	0.224944	5.19569	0.456709	4.88001	0.120994	4.39807	0.671894	4.49359	0.431577		-0.654293	0.10217	0.348695	0.437154	0.41389	0.380293	-0.0344098	0.957945		0	0	0	0		Putative glycerophosphodiester phosphodiesterase, protein kinase RLK-Pelle-LRK10L-2 family
MtrunA17Chr2g0303761		4.60063	0.224944	4.72403	0.544587	4.19263	0.244083	3.60667	0.747107	4.62479	0.583484		-0.167872	0.764683	0.575068	0.278446	0.505194	0.404063	-0.991938	0.0773269		0	0	0	0		hypothetical protein
MtrunA17Chr7g0219531		4.60097	0.152113	4.68665	0.49946	5.00998	0.0409557	5.29973	0.462111	4.76283	0.502095		-0.107156	0.826976	-0.319122	0.474618	-0.303493	0.465921	0.544555	0.190415		0	0	0	0		Putative protein-serine/threonine phosphatase		GO:0004721;GO:0006470
MtrunA17Chr8g0336071		4.60138	0.0828029	4.90512	0.401969	5.16645	0.137698	4.73127	0.149686	4.54339	0.268873		-0.361432	0.345289	-0.236035	0.55948	0.471762	0.20825	0.172652	0.738265		0	0	0	0		Putative Actin family
MtrunA17Chr4g0066881		4.60192	0.335564	4.27315	0.794223	4.92578	0.378935	4.23228	0.26719	4.3436	0.687624		0.216492	0.742919	-0.549067	0.371708	0.719008	0.218351	-0.199584	0.800655		0	0	0	0		hypothetical protein
MtrunA17Chr3g0136461		4.60203	0.0938009	5.2879	0.800325	5.15889	0.242101	5.05762	0.499455	5.06584	0.606343		-0.850751	0.116033	0.259732	0.690862	0.0584062	0.939829	-0.0301845	0.970787		0	0	0	0		hypothetical protein
MtrunA17Chr1g0199251		4.60259	0.204	4.08925	0.914616	4.48094	0.688219	3.30953	0.761137	4.77275	0.499836		0.418296	0.545462	-0.342368	0.653819	1.16216	0.0879342	-1.43193	0.0439496		0	0	0	1		hypothetical protein
MtrunA17Chr3g0125271		4.60287	0.896664	5.408	0.773144	4.44661	0.416157	5.02869	0.900115	4.90775	0.41184		-0.76143	0.17361	0.918135	0.117921	-0.558522	0.384033	0.190223	0.807815		0	0	0	0		hypothetical protein
MtrunA17Chr1g0185571		4.60289	0.460661	4.81578	0.381114	4.97083	0.644321	3.98073	0.0884026	5.58605	0.379175		-0.223693	0.705718	-0.210903	0.735613	1.09672	0.0394824	-1.71992	0.00178722		0	0	1	1		Putative NAD(P)-binding domain-containing protein		GO:0003824;GO:0050662
MtrunA17Chr3g0126061		4.60318	0.38292	4.58317	0.168542	3.8813	0.215741	4.34229	0.605907	4.33788	0.366939		0.0372276	0.951547	0.715919	0.16008	-0.521364	0.338147	0.0487091	0.945086		0	0	0	0		Putative small monomeric GTPase		GO:0009707;GO:0016021;GO:0019031;GO:0005515;GO:0005525;GO:0015450;GO:0016787;GO:0006886;GO:0071806
MtrunA17Chr6g0471461		4.60331	0.346397	5.08805	1.36099	3.77145	0.187265	4.81879	0.205919	4.47425	0.395168		-0.757576	0.235436	1.59012	0.0130313	-1.10434	0.0998409	0.366266	0.657996		0	1	0	0
MtrunA17Chr1g0196971		4.60341	0.382098	4.54277	0.3544	3.6635	0.308017	4.95992	0.467399	5.2289	0.744315		0.0439179	0.951519	0.965986	0.100814	-1.3734	0.0114876	-0.316164	0.631473		0	0	1	0		Putative thioredoxin-like protein		GO:0005623;GO:0009055;GO:0015035;GO:0045454;GO:0055114
MtrunA17Chr3g0114711		4.60363	0.688105	4.94508	0.709238	7.11473	0.560066	4.47525	0.636106	5.25199	0.311791		-0.316263	0.574517	-2.15623	2.62494e-07	2.64808	5.49751e-10	-0.777298	0.169372		0	1	1	0		Putative EamA domain-containing protein		GO:0005886;GO:0016021;GO:0015171;GO:0003333;GO:0032973;GO:0043090;GO:0080144
MtrunA17Chr5g0429071		4.6054	0.542064	4.94806	0.273606	4.3966	0.62741	4.85097	0.493455	4.64243	0.674133		-0.256954	0.693915	0.508956	0.43213	-0.495759	0.447815	0.214162	0.783866		0	0	0	0		hypothetical protein
MtrunA17Chr3g0085161		4.60627	0.588863	4.29519	0.444687	5.09248	0.481716	4.07855	0.264424	4.3396	0.352145		0.347366	0.548181	-0.797043	0.135017	1.07844	0.0383931	-0.311855	0.663099		0	0	1	0		Putative P-loop containing nucleoside triphosphate hydrolase, leucine-rich repeat domain, L		GO:0043531;GO:0006952
MtrunA17Chr7g0231191		4.60719	0.231565	4.16239	0.6241	4.59876	0.679076	4.99449	0.341564	4.34514	0.723125		0.403279	0.527354	-0.436152	0.524295	-0.351433	0.596966	0.573949	0.385667		0	0	0	0		Putative casparian strip membrane protein		GO:0005886;GO:0016021
MtrunA17Chr7g0224731		4.60729	0.426526	4.83075	0.12328	4.55588	0.171372	4.24443	0.523649	4.75417	0.234151		-0.187124	0.681503	0.290865	0.535372	0.291332	0.565359	-0.496413	0.307418		0	0	0	0		hypothetical protein
MtrunA17Chr5g0440921		4.6073	0.252993	4.39264	0.349543	4.48336	0.432609	4.34121	0.724967	4.32583	0.770479		0.205179	0.751931	-0.0947865	0.899147	0.0744893	0.924474	-0.0330729	0.96895		0	0	0	0		Putative tetratricopeptide-like helical domain, DYW domain-containing protein		GO:0005739;GO:0008270;GO:0008568;GO:0034046;GO:0016125;GO:0019287;GO:0019288;GO:0048364;GO:0050790
MtrunA17Chr7g0228731		4.60732	0.276411	4.48006	0.377877	4.31056	0.202855	4.21651	0.717467	4.53465	0.205776		0.157573	0.767021	0.18768	0.744144	0.040055	0.954726	-0.283026	0.639466		0	0	0	0		hypothetical protein
MtrunA17Chr3g0107761		4.60775	0.219639	4.78567	1.21771	5.01043	0.256513	5.44193	0.324653	5.10902	0.502823		-0.369441	0.511962	-0.10162	0.88031	-0.389602	0.49402	0.319675	0.609785		0	0	0	0
MtrunA17Chr5g0419661		4.6078	0.23645	4.90039	0.252961	5.12392	0.0744243	4.70199	0.293527	4.55124	0.300074		-0.336421	0.404801	-0.213006	0.620812	0.411423	0.30483	0.181691	0.732396		0	0	0	0		hypothetical protein		GO:0016021;GO:0008234;GO:0006508
MtrunA17Chr6g0484211		4.60792	0.498151	5.11311	0.25128	5.92244	0.378858	5.49524	0.618502	5.15712	0.213194		-0.51315	0.310914	-0.824057	0.0756175	0.382191	0.452151	0.40197	0.475439		0	0	0	0		hypothetical protein
MtrunA17Chr5g0430741		4.60873	0.210835	4.68631	0.210831	4.1282	0.493178	4.71307	0.727066	4.49104	0.477848		-0.0587499	0.919791	0.576944	0.258227	-0.668016	0.172177	0.288494	0.624213		0	0	0	0		hypothetical protein
MtrunA17Chr7g0252731		4.60912	0.352932	5.08656	0.232958	4.87007	0.178628	5.50379	0.141544	4.87443	0.782212		-0.48444	0.260804	0.222641	0.654065	-0.655333	0.106649	0.583415	0.188199		0	0	0	0		Putative omega-hydroxypalmitate O-feruloyl transferase		GO:0047172
MtrunA17Chr2g0314691		4.61011	0.330458	5.10478	0.483679	4.66421	0.079784	5.00849	0.279285	4.77907	0.414748		-0.542184	0.183721	0.4862	0.264493	-0.386986	0.393491	0.251036	0.63056		0	0	0	0		Putative pectinesterase		GO:0005618;GO:0030599;GO:0045330;GO:0042545;GO:0045490
MtrunA17Chr8g0337301		4.611	0.195278	6.53947	0.795641	5.80326	0.36008	5.84341	0.31166	5.50395	0.323489		-2.07122	4.03132e-06	0.827625	0.0761865	-0.0581874	0.930742	0.363339	0.535935		1	0	0	0		hypothetical protein
MtrunA17Chr5g0441381		4.61216	0.289899	4.99475	0.0711281	4.26973	1.17442	4.6347	0.318202	5.46886	0.222536		-0.375629	0.526401	0.505474	0.412855	-0.148595	0.842975	-0.85532	0.145478		0	0	0	0		Putative cupredoxin		GO:0016021;GO:0046658;GO:0009055
MtrunA17Chr1g0212451		4.6123	0.318382	6.169	0.649458	4.95201	0.479153	6.0984	0.387028	5.59938	0.241455		-1.59487	2.45156e-05	1.26304	0.000645698	-1.17667	0.00191242	0.525414	0.225643		1	1	1	0		Putative chromatin regulator PHD family		GO:0016020;GO:0008270;GO:0061630;GO:0043161
MtrunA17Chr4g0020311		4.61239	0.0900876	4.17349	0.197126	4.83589	0.356219	4.55489	0.674899	4.61191	0.105237		0.477593	0.317834	-0.70317	0.132492	0.235268	0.655747	0.000109619	0.999961		0	0	0	0		Putative long-chain-alcohol O-fatty-acyltransferase		GO:0016021;GO:0008374;GO:0016127;GO:0034434
MtrunA17Chr1g0185151		4.61253	0.150148	3.51763	0.341598	4.25668	0.520915	3.90366	0.331073	4.3377	0.192987		1.15464	0.00944911	-0.84444	0.0874401	0.427627	0.406692	-0.455425	0.408452		1	0	0	0		hypothetical protein
MtrunA17Chr2g0332511		4.61253	0.150148	4.9534	0.179499	4.92153	0.155188	4.89466	0.460245	4.35317	0.219866		-0.373881	0.352038	0.0348007	0.945535	-0.0289209	0.958635	0.609145	0.16408		0	0	0	0		hypothetical protein		GO:0016021
MtrunA17Chr8g0387341		4.61333	0.527238	5.65372	0.847677	4.79357	0.188397	5.496	0.672839	4.79659	0.885884		-1.08561	0.0213161	0.855174	0.0894951	-0.672613	0.196893	0.689865	0.208737		1	0	0	0		hypothetical protein
MtrunA17Chr3g0086381		4.61351	0.206368	4.65794	0.246152	4.6513	0.797532	4.37584	0.562957	4.42901	0.547073		-0.062125	0.930288	-0.0865712	0.905629	0.349321	0.594277	-0.130657	0.870419		0	0	0	0		hypothetical protein		GO:0016021
MtrunA17Chr5g0426201		4.61367	0.245574	6.57479	0.69701	4.73918	0.115591	5.53919	0.346936	4.41883	0.255157		-2.07466	3.33077e-07	1.92079	7.33291e-07	-0.815407	0.0733818	1.1724	0.0182636		1	1	0	1		hypothetical protein
MtrunA17Chr2g0322701		4.61396	0.344932	4.64489	0.868259	4.94356	0.222875	4.35038	0.394966	4.85911	0.441896		-0.139135	0.811595	-0.192397	0.745433	0.608186	0.244696	-0.531803	0.353719		0	0	0	0		hypothetical protein
MtrunA17Chr7g0225741		4.61396	0.344932	4.26295	0.644506	4.70271	0.195074	4.10534	0.506812	4.28161	0.239444		0.304848	0.563413	-0.371319	0.500254	0.607429	0.245635	-0.16716	0.81525		0	0	0	0		Putative pentatricopeptide		GO:0016747;GO:0008152
MtrunA17Chr3g0110541		4.61435	0.0661895	6.25818	1.41802	6.26511	0.502789	5.7601	0.196097	4.3451	0.464918		-1.9213	0.000780619	0.236441	0.743627	0.457517	0.50019	1.45752	0.0274634		1	0	0	1		hypothetical protein
MtrunA17Chr3g0083181		4.61435	0.15532	4.70581	0.301738	3.78768	0.344113	3.75768	0.451281	5.31421	0.20666		-0.0905452	0.850297	0.968955	0.0201207	0.0318862	0.965995	-1.6107	0.000142612		0	1	0	1		hypothetical protein
MtrunA17Chr1g0148011		4.61436	0.356405	5.18193	0.356448	4.30033	0.158454	4.97853	0.37886	4.66096	0.231834		-0.610429	0.13502	0.943078	0.0222189	-0.762465	0.078095	0.37014	0.462873		0	1	0	0		Putative proton-exporting ATPase
MtrunA17Chr8g0374251		4.61496	0.256207	4.34462	0.515471	4.6014	0.254843	4.00289	0.525453	4.13379	0.417076		0.245205	0.661653	-0.233795	0.69795	0.529717	0.337798	-0.096083	0.90039		0	0	0	0		Putative transcription factor C2C2-Dof family		GO:0003677;GO:0006355
MtrunA17Chr4g0009781		4.61502	0.270544	4.86039	0.328794	5.58481	0.35847	5.25076	0.149492	4.72052	0.238884		-0.271996	0.548967	-0.738987	0.0525673	0.36062	0.377988	0.547167	0.219352		0	0	0	0		Putative P-loop containing nucleoside triphosphate hydrolase, leucine-rich repeat domain, L		GO:0043531;GO:0006952
MtrunA17Chr7g0266131		4.61504	0.510783	4.76862	0.490265	8.81437	0.304341	5.44406	1.16629	5.1582	0.840324		-0.0397497	0.958117	-4.11831	6.08162e-19	3.27269	4.50689e-13	0.396205	0.543763		0	1	1	0		Putative Acid phosphatase		GO:0016021;GO:0003993;GO:0046872;GO:0016311
MtrunA17Chr1g0192571		4.61527	0.213241	4.60517	0.241828	4.33824	0.609746	4.4272	0.444849	4.95203	0.278564		0.000532383	0.999118	0.224394	0.691968	-0.043343	0.950958	-0.525963	0.315711		0	0	0	0		Putative DNA helicase		GO:0005634;GO:0005694;GO:0005737;GO:0003677;GO:0005524;GO:0009378;GO:0043140;GO:0000724;GO:0032508
MtrunA17Chr8g0390041		4.61615	0.0398612	3.98334	0.865446	4.85142	0.38335	4.52035	0.0509822	4.78442	0.212543		0.480497	0.278213	-0.740161	0.0813304	0.367198	0.417571	-0.297018	0.562365		0	0	0	0		Putative tetratricopeptide-like helical domain-containing protein
MtrunA17Chr2g0295491		4.61629	0.694889	4.5776	1.15289	4.39497	0.226881	5.00948	0.606799	4.67569	0.719758		-0.0380086	0.956011	0.297328	0.63549	-0.626385	0.251355	0.339858	0.590566		0	0	0	0		hypothetical protein
MtrunA17Chr1g0210621		4.61656	0.798251	5.01226	0.48177	5.29188	0.220692	5.06604	0.110651	4.92112	0.248652		-0.335907	0.491559	-0.281008	0.587492	0.265934	0.61173	0.137975	0.826892		0	0	0	0		Putative replication factor A protein		GO:0005634;GO:0003677;GO:0006260;GO:0006281;GO:0006310
MtrunA17Chr5g0409441		4.61676	0.515802	4.64463	0.753134	4.88706	0.574189	4.27369	0.352336	4.47394	0.362589		-0.0190376	0.979266	-0.233181	0.720132	0.672783	0.246474	-0.260446	0.72806		0	0	0	0		Putative EF-hand domain pair protein		GO:0005509;GO:0032440;GO:0055114
MtrunA17Chr7g0264041		4.61717	0.302257	3.35143	0.731513	4.59137	0.186503	4.19487	0.406998	4.53786	0.444337		1.2168	0.0195445	-1.19525	0.0258064	0.385211	0.510666	-0.379879	0.546314		1	1	0	0		hypothetical protein
MtrunA17Chr6g0478991		4.61769	0.205381	4.66193	0.27919	4.14383	0.750942	3.98616	0.706523	5.01796	0.365945		-0.0307502	0.960451	0.461888	0.384937	0.206714	0.747975	-1.02804	0.0449715		0	0	0	1		Putative TIR domain-containing protein		GO:0007165
MtrunA17Chr5g0400011		4.61796	0.134028	4.66867	0.280787	4.5983	0.407869	4.44802	0.631547	4.63127	0.446663		-0.073059	0.903893	0.0375293	0.954876	0.122345	0.851151	-0.126169	0.854072		0	0	0	0		Putative F-box domain-containing protein
MtrunA17Chr7g0249481		4.61799	0.271835	5.14255	0.325061	4.5469	0.163792	5.10188	0.330408	5.04895	0.536159		-0.557603	0.168367	0.64703	0.123621	-0.598608	0.157977	0.0343898	0.952522		0	0	0	0
MtrunA17Chr5g0425911		4.61839	0.250797	5.18314	0.603093	5.34911	0.574242	5.0223	0.335018	4.11641	0.85321		-0.649992	0.276853	-0.163759	0.825505	0.391287	0.564179	0.797933	0.241476		0	0	0	0
MtrunA17Chr8g0344221		4.61858	0.339737	5.19197	0.867302	4.65784	0.200839	5.21256	0.60955	3.91893	0.503036		-0.664994	0.210459	0.625235	0.265452	-0.635096	0.25169	1.39027	0.0170078		0	0	0	1		hypothetical protein
MtrunA17Chr5g0440421		4.61889	0.290079	4.27493	0.466432	4.27916	0.342362	4.72244	0.28674	4.80279	0.179602		0.280668	0.566223	0.0439102	0.944366	-0.47088	0.322257	-0.0498919	0.936036		0	0	0	0		Putative UDP-glucuronosyl/UDP-glucosyltransferase		GO:0043231;GO:0008194;GO:0016758;GO:0009813;GO:0052696
MtrunA17Chr3g0126661		4.61967	0.285274	4.34884	0.196769	4.65477	0.0190334	4.29297	0.239972	4.46461	0.399519		0.315709	0.483246	-0.32938	0.489257	0.35678	0.450791	-0.20538	0.71836		0	0	0	0		Putative 1,4-beta-D-xylan synthase
MtrunA17Chr2g0280381		4.62032	0.295184	6.42133	0.487858	5.76389	0.458983	5.65883	0.454327	4.74917	1.03391		-1.90517	2.46426e-05	0.696817	0.155081	0.132522	0.835513	0.798199	0.141725		1	0	0	0		Putative Gnk2-like domain-containing protein		GO:0016021
MtrunA17Chr7g0229491		4.62077	0.224697	4.351	0.661271	5.24861	0.254676	4.69995	0.508641	4.84935	0.285681		0.20344	0.689709	-0.826116	0.0492003	0.515378	0.236051	-0.118387	0.843834		0	1	0	0		hypothetical protein
MtrunA17Chr4g0042471		4.62077	0.224902	5.10539	1.07636	4.69362	0.422614	4.82423	0.193033	5.12869	0.195396		-0.630213	0.170175	0.547289	0.264895	-0.154112	0.800591	-0.289105	0.623049		0	0	0	0		hypothetical protein
MtrunA17Chr2g0319901		4.62093	0.435017	5.09129	0.127442	5.20938	0.0748807	4.65916	0.59535	4.28601	0.565438		-0.418556	0.388099	-0.116386	0.840811	0.465288	0.353916	0.436013	0.460045		0	0	0	0		Putative Cystatin domain-containing protein		GO:0004869;GO:0010951
MtrunA17Chr5g0420951		4.62108	0.283102	5.08095	0.13727	7.23658	0.551636	6.21681	1.49971	4.55201	0.203412		-0.457539	0.485676	-2.17456	4.20306e-05	0.763299	0.18274	1.98259	0.0014356		0	1	0	1		Putative codeine 3-O-demethylase		GO:0046872;GO:0051213;GO:0055114
MtrunA17Chr3g0142271		4.62183	0.036321	3.839	0.407052	3.75982	0.690473	3.57055	0.615354	4.53978	0.312653		0.798168	0.126251	0.0383612	0.960889	0.222967	0.764714	-1.00337	0.0896997		0	0	0	0		Putative protein kinase RLK-Pelle-LRR-VII-3 family		GO:0005886;GO:0016021;GO:0004672;GO:0005524;GO:0006468
MtrunA17Chr1g0197751		4.62192	0.10427	4.808	0.275418	4.4546	0.668008	4.41278	0.288839	4.6178	0.167557		-0.21102	0.678331	0.288248	0.586741	0.148734	0.806518	-0.217818	0.726675		0	0	0	0		Putative concanavalin A-like lectin/glucanase domain-containing protein		GO:0016021;GO:0030246;GO:0044403
MtrunA17Chr3g0115461		4.62213	0.42287	4.83267	0.32522	5.09841	0.229818	4.48592	0.424904	5.38034	0.42236		-0.217497	0.685548	-0.270278	0.616783	0.595988	0.226874	-0.93668	0.0576832		0	0	0	0		Putative SLC26A/SulP transporter		GO:0005887;GO:0008271;GO:1902358
MtrunA17Chr4g0071901		4.62243	0.419625	5.39769	0.446314	4.4604	0.714762	4.9286	0.549036	5.04533	0.456883		-0.774607	0.125452	0.83619	0.116648	-0.372308	0.549941	-0.107254	0.884313		0	0	0	0		hypothetical protein
MtrunA17Chr5g0419751		4.62252	0.0899639	5.10366	0.632156	4.90234	0.326459	5.08179	0.224229	4.0033	0.917964		-0.586057	0.26603	0.273441	0.65612	-0.181545	0.781027	0.997347	0.0845069		0	0	0	0		hypothetical protein
MtrunA17Chr8g0347651		4.62252	0.0899639	4.38627	0.337711	3.62377	0.336303	4.23101	0.810459	4.48863	0.279392		0.224981	0.67051	0.821294	0.115994	-0.710771	0.187907	-0.18748	0.773751		0	0	0	0		Putative DNA-(apurinic or apyrimidinic site) lyase		GO:0003677;GO:0019104;GO:0051539;GO:0006284
MtrunA17Chr6g0486441		4.62348	0.444092	4.26583	0.637544	4.68354	0.171562	4.27691	0.196094	4.26628	0.315836		0.346033	0.485059	-0.387168	0.457973	0.429427	0.402754	-0.0450973	0.948737		0	0	0	0		Putative transcription factor WD40-like family
MtrunA17Chr1g0154691		4.62368	0.470599	4.76799	0.560054	4.27275	0.197722	4.91189	0.18278	4.60539	0.134163		-0.150468	0.763151	0.533179	0.257019	-0.65451	0.141386	0.310851	0.554481		0	0	0	0		hypothetical protein
MtrunA17Chr1g0175481		4.6238	0.572989	5.96609	0.484255	5.06837	0.506008	5.77015	0.281291	4.71093	0.434358		-1.32024	0.00522861	0.889509	0.0721101	-0.661841	0.199582	1.04617	0.0523746		1	0	0	0		hypothetical protein
MtrunA17Chr3g0140291		4.62412	0.412434	4.93679	0.713592	4.62329	0.297314	4.77314	0.250419	4.71795	0.26341		-0.328997	0.513758	0.349705	0.516248	-0.159611	0.793255	0.0969708	0.886025		0	0	0	0		hypothetical protein
MtrunA17Chr8g0389781		4.62413	0.582231	5.39688	0.127732	4.97535	0.438037	5.36218	0.290454	5.52539	0.42734		-0.720631	0.105447	0.422983	0.392485	-0.385244	0.44223	-0.201175	0.727776		0	0	0	0		Putative IQ motif, EF-hand binding protein
MtrunA17Chr4g0061651		4.62521	0.161952	3.23655	0.978943	4.6537	0.175844	3.703	0.467777	4.17186	0.551845		1.23745	0.0245539	-1.28947	0.0214964	0.980037	0.0821286	-0.512597	0.463675		1	1	0	0		Putative transcription factor SBP family		GO:0005634;GO:0003677
MtrunA17Chr2g0307951		4.62562	0.24556	4.67421	0.344911	4.89744	0.276555	4.79382	0.501588	4.54009	0.211897		-0.0734209	0.896951	-0.217611	0.683511	0.052368	0.933014	0.330882	0.556129		0	0	0	0		Putative signal peptidase I		GO:0009535;GO:0016021;GO:0042720;GO:0004252;GO:0006465;GO:0006627;GO:0010027;GO:0033108
MtrunA17Chr5g0438011		4.62623	0.515617	4.01648	1.14422	4.5308	0.180589	3.69228	0.413457	4.33357	0.109972		0.418623	0.438491	-0.304823	0.619943	0.899507	0.107403	-0.664083	0.299328		0	0	0	0		hypothetical protein
MtrunA17Chr2g0280981		4.62648	0.777301	4.79547	0.535105	4.46635	1.2838	3.95746	0.406003	5.00752	0.810524		-0.115276	0.907346	0.0705384	0.949576	0.846368	0.350213	-1.18619	0.187708		0	0	0	0		Putative C2 domain-containing protein		GO:0004609
MtrunA17Chr1g0181611		4.62735	0.283525	4.59851	0.501837	4.14788	0.118449	4.85332	0.277414	4.88628	0.159457		-0.0389817	0.94372	0.550534	0.238898	-0.740493	0.0880685	-0.0229243	0.970127		0	0	0	0		Putative signal transduction histidine kinase, phosphotransfer (Hpt) domain-containing protein		GO:0005622;GO:0004871;GO:0000160
MtrunA17Chr2g0305081		4.62735	0.283525	4.98632	0.605354	4.84841	0.0804476	5.05253	0.278903	4.63765	0.515564		-0.46078	0.341431	0.217969	0.696639	-0.217108	0.702707	0.39403	0.485265		0	0	0	0		hypothetical protein
MtrunA17Chr5g0408461		4.62735	0.283525	4.06042	0.412976	4.65688	0.418643	4.07915	0.425997	3.8801	0.825476		0.582845	0.2772	-0.58403	0.304851	0.603981	0.282775	0.0832705	0.918015		0	0	0	0		Putative non-specific serine/threonine protein kinase
MtrunA17Chr7g0258271		4.62759	0.525794	4.53524	0.242634	4.56558	0.569042	4.78892	0.357762	4.33781	0.351948		0.163493	0.780676	-0.112455	0.863139	-0.167887	0.789959	0.464743	0.433733		0	0	0	0
MtrunA17Chr3g0122591		4.62766	0.234278	4.96187	0.120716	4.91608	0.501104	4.37435	0.257334	4.66689	0.342987		-0.34281	0.466017	-0.012084	0.982978	0.603888	0.203611	-0.316101	0.588114		0	0	0	0		Putative microtubule-associated protein, MAP65/Ase1/PRC1		GO:0008017;GO:0000226;GO:0000910
MtrunA17Chr6g0455791		4.62848	0.613739	5.11537	0.463167	3.38044	0.919142	4.31002	0.161456	4.11841	0.754334		-0.504318	0.408203	1.6889	0.00402672	-0.808191	0.23709	0.0112048	0.991898		0	1	0	0		Putative leucine-rich repeat-containing, plant-type, leucine-rich repeat domain, L
MtrunA17Chr7g0216801		4.6286	0.220201	3.66169	0.257704	4.1008	0.271981	3.55106	0.487784	4.21915	0.372826		1.04192	0.0197946	-0.484121	0.381505	0.539515	0.323342	-0.673152	0.227501		1	0	0	0		Putative leucine-rich repeat-containing, plant-type, leucine-rich repeat domain, L		GO:0016021;GO:0016301;GO:0016310
MtrunA17Chr3g0134941		4.62895	0.152888	4.97923	0.336587	4.81182	0.323969	5.4081	0.63506	5.3828	0.920381		-0.37311	0.483936	0.184777	0.761314	-0.632079	0.204356	-0.0223634	0.974788		0	0	0	0		hypothetical protein		GO:0005737;GO:0005886;GO:0009690
MtrunA17Chr4g0014431		4.62905	0.311716	4.53722	0.393865	5.73504	0.238355	4.75336	0.339184	4.9602	0.512049		0.102854	0.853283	-1.23096	0.00191642	1.01674	0.0111138	-0.252956	0.653597		0	1	1	0		Putative proteinase inhibitor I20		GO:0004867;GO:0010951
MtrunA17Chr7g0271241		4.62905	0.312001	5.10515	0.0749127	4.42569	0.594914	5.31402	0.415132	5.58915	0.360215		-0.459739	0.293109	0.674527	0.130947	-0.904944	0.0300394	-0.266546	0.591716		0	0	1	0		Putative transcription factor MYB-HB-like family		GO:0003677
MtrunA17Chr3g0133921		4.62944	0.288214	4.90601	0.357929	5.13244	0.44566	4.94324	0.260723	5.08362	0.294962		-0.280134	0.56168	-0.285807	0.566012	0.250787	0.622182	-0.148719	0.801015		0	0	0	0		Putative tetratricopeptide-like helical domain-containing protein		GO:0008568
MtrunA17Chr7g0266731		4.63156	0.329775	4.38665	0.652722	4.5409	0.0986913	4.75461	0.119926	3.93832	0.417933		0.187643	0.714352	-0.0888839	0.880283	-0.247541	0.636057	0.857652	0.0848055		0	0	0	0		Putative mitochondrial fission protein ELM1
MtrunA17Chr1g0196991		4.63251	0.23958	6.02461	0.520126	9.08731	0.421315	6.08902	1.1574	4.07118	1.11332		-1.34739	0.0090847	-3.08298	1.21053e-11	2.89908	3.05961e-10	2.02783	0.000469824		1	1	1	1		Putative transcription factor C2H2 family		GO:0016021;GO:0003824;GO:0008270;GO:0044267
MtrunA17Chr2g0307791		4.63334	0.368422	3.73918	0.615829	4.22147	0.270174	4.41603	0.350348	4.53495	0.639056		0.945327	0.0529127	-0.460354	0.43809	-0.238829	0.693699	-0.154019	0.816818		0	0	0	0
MtrunA17Chr8g0346231		4.63334	0.368422	5.7441	0.457722	5.22008	0.466598	5.88148	0.322951	5.76853	0.940243		-1.14714	0.010207	0.508346	0.30923	-0.673203	0.150056	0.0441735	0.946012		1	0	0	0		hypothetical protein
MtrunA17Chr8g0384711		4.63401	0.449365	3.86033	1.00804	5.53563	0.317868	4.84022	0.15546	4.55109	0.280426		0.627541	0.19466	-1.52046	0.000272117	0.720465	0.0946557	0.26939	0.648131		0	1	0	0		hypothetical protein
MtrunA17Chr8g0367251		4.63415	0.427434	5.03977	0.71785	5.02953	0.144076	4.93191	0.248214	4.63755	0.0708407		-0.465188	0.276853	0.0561893	0.919353	0.136188	0.800237	0.290238	0.593951		0	0	0	0		hypothetical protein
MtrunA17Chr8g0367261		4.63415	0.427434	5.02051	0.690416	5.01829	0.139537	4.93191	0.248214	4.63755	0.0708407		-0.437222	0.301465	0.0441974	0.936003	0.121752	0.819958	0.290439	0.585294		0	0	0	0		Putative acetyltransferase A, auxiliary subunit		GO:0016021
MtrunA17Chr6g0461271		4.63474	0.550961	5.27629	0.149344	5.0878	0.341807	5.36581	0.312145	4.82838	0.548656		-0.646001	0.121992	0.205251	0.679729	-0.290781	0.541087	0.548533	0.241359		0	0	0	0		[MtERN2]_Putative transcription factor AP2-EREBP family		GO:0005634;GO:0003677;GO:0003700;GO:0006351;GO:0006355
MtrunA17Chr4g0040851		4.63581	0.0604697	4.31096	0.822587	4.7147	0.495536	4.15843	0.454943	4.3652	0.828555		0.279752	0.639717	-0.351467	0.571445	0.532796	0.364725	-0.255535	0.725127		0	0	0	0		Putative actinidain		GO:0005615;GO:0005764;GO:0004197;GO:0051603
MtrunA17Chr8g0383431		4.63581	0.0612818	4.07151	0.554935	3.82089	0.559947	4.30299	0.195891	4.57206	0.578031		0.53155	0.269717	0.297318	0.620979	-0.47577	0.389299	-0.340722	0.556655		0	0	0	0		hypothetical protein
MtrunA17Chr3g0084811		4.63666	0.306188	4.37357	0.240251	4.7107	0.516154	3.29265	0.572491	4.26785	0.637006		0.331148	0.493325	-0.383297	0.446176	1.46626	0.00207629	-1.04997	0.0626688		0	0	1	0		Putative P-loop containing nucleoside triphosphate hydrolase, leucine-rich repeat domain, L		GO:0043531;GO:0006952
MtrunA17Chr5g0417561		4.63725	0.451602	3.49924	0.910748	4.12419	0.817662	1.76779	1.05789	4.71682	0.475614		1.24391	0.0535795	-0.633754	0.400752	2.50256	0.00109449	-3.05641	0.000144587		0	0	1	1		Putative transcription factor C2C2-Dof family		GO:0005634;GO:0003677;GO:0003700;GO:0005515;GO:0009658;GO:0045892;GO:0048510
MtrunA17Chr4g0013861		4.63776	0.270626	4.55748	1.16033	4.58934	0.544057	4.8764	0.314618	4.66414	0.662287		-0.145892	0.854642	0.15536	0.856475	-0.266999	0.743936	0.10417	0.911447		0	0	0	0		Putative tRNA-guanine(34) transglycosylase		GO:0005737;GO:0008479;GO:0006400;GO:0008616
MtrunA17Chr3g0104271		4.63791	0.117127	5.39554	0.734162	5.24166	0.0580141	5.55591	0.216635	4.82888	0.232912		-0.852826	0.0480613	0.232443	0.653367	-0.334019	0.494738	0.726815	0.127226		1	0	0	0		hypothetical protein
MtrunA17Chr4g0024511		4.63859	0.300923	4.78978	0.130421	4.09965	0.107001	4.67344	0.79383	4.91193	0.558534		-0.14213	0.818979	0.714205	0.204585	-0.723209	0.195	-0.194823	0.778353		0	0	0	0		hypothetical protein
MtrunA17Chr3g0082471		4.6391	0.447141	5.09773	0.617378	5.62284	0.61978	5.13952	0.0761389	4.41508	0.0881371		-0.429663	0.392179	-0.551513	0.253982	0.536635	0.267193	0.755793	0.157391		0	0	0	0		hypothetical protein		GO:0016021
MtrunA17Chr6g0476251		4.63979	0.238263	4.66962	0.518429	5.08048	0.094308	4.5761	0.597287	4.8766	0.178075		-0.11914	0.821497	-0.327589	0.501452	0.454898	0.330295	-0.253953	0.654095		0	0	0	0		hypothetical protein
MtrunA17Chr2g0329781		4.64004	0.170378	3.60865	0.438823	3.23381	1.33332	4.38919	0.362714	4.5006	0.717857		1.0691	0.102888	0.172914	0.852788	-0.918847	0.187853	-0.164463	0.8546		0	0	0	0		Putative chitinase		GO:0004568;GO:0008061;GO:0000272;GO:0006032;GO:0006952;GO:0016998
MtrunA17Chr1g0178851		4.64014	0.305504	5.43391	0.647074	4.37563	0.223413	4.99626	0.659253	4.68523	0.472861		-0.840665	0.0830416	1.13252	0.0216055	-0.71314	0.185544	0.393185	0.532286		0	1	0	0		Putative transcription regulator A20-like family		GO:0003677;GO:0008270
MtrunA17Chr7g0275251		4.6403	0.344262	4.68884	0.657149	5.19937	0.389063	4.38842	0.104347	4.5085	0.157011		-0.141263	0.791526	-0.475319	0.31252	0.871921	0.0482301	-0.119411	0.858268		0	0	1	0		hypothetical protein
MtrunA17Chr6g0453481		4.64037	0.356014	5.11809	0.578129	4.807	0.553208	4.63631	0.0447708	5.19217	0.377145		-0.535874	0.31424	0.317546	0.598603	0.229402	0.728137	-0.62093	0.287502		0	0	0	0		Putative cystathionine gamma-synthase		GO:0003962;GO:0016829;GO:0030170
MtrunA17Chr4g0001211		4.6404	0.251682	5.12565	0.359177	5.22344	0.225857	5.51761	0.476543	4.86938	0.156335		-0.518115	0.225828	-0.0923105	0.861508	-0.308045	0.49401	0.686518	0.117963		0	0	0	0		hypothetical protein
MtrunA17Chr7g0260081		4.64053	0.590633	4.47785	0.634686	4.44782	0.406888	4.51491	0.253264	4.77639	0.305647		0.149956	0.769516	0.105178	0.856038	-0.0497431	0.938127	-0.304822	0.578015		0	0	0	0		Putative phosphoric monoester hydrolase		GO:0004439;GO:0046856
MtrunA17Chr4g0062601		4.64149	0.0552436	4.67884	0.15797	5.10122	0.589531	4.85294	0.512543	4.80562	0.253397		-0.0219163	0.970887	-0.494603	0.287259	0.254673	0.613328	0.108297	0.859958		0	0	0	0		hypothetical protein
MtrunA17Chr7g0256131		4.64149	0.0552436	4.45247	0.160187	5.52647	0.44929	5.05021	0.595527	4.97859	0.217729		0.194057	0.72452	-1.1475	0.00702702	0.480779	0.292986	0.106117	0.865264		0	1	0	0		Putative F-box domain-containing protein
MtrunA17Chr1g0148151		4.64195	0.273449	5.03569	0.808997	5.10019	0.0185355	5.15781	0.491499	4.59528	0.710851		-0.542771	0.313208	0.0695444	0.920002	-0.0857653	0.903909	0.52606	0.385947		0	0	0	0		hypothetical protein
MtrunA17Chr6g0482471		4.64216	0.267975	4.31299	0.777221	4.62685	0.140562	4.11948	0.3118	4.68909	0.258253		0.194633	0.711001	-0.157361	0.784509	0.525171	0.305849	-0.608463	0.254498		0	0	0	0		Putative TIR domain, winged helix-turn-helix DNA-binding domain-containing protein		GO:0050896
MtrunA17Chr7g0256741		4.64247	0.996586	4.20877	0.877661	4.49063	0.37302	5.28691	1.04629	4.39834	0.177497		0.458815	0.530894	-0.295869	0.723073	-0.830896	0.231294	0.940787	0.194156		0	0	0	0		Putative oxoglutarate/iron-dependent dioxygenase, non-heme dioxygenase domain-containing protein		GO:0046872;GO:0047927;GO:0055114
MtrunA17Chr8g0382511		4.64271	0.146134	5.9035	0.988437	5.47425	0.491837	5.35918	0.664345	5.06061	0.406253		-1.49604	0.0100097	0.59535	0.375091	0.0867228	0.919319	0.360957	0.64495		1	0	0	0		hypothetical protein
MtrunA17Chr3g0078821		4.64272	0.493437	4.6021	0.200421	4.51091	0.266637	4.14146	0.131376	4.09104	0.590675		0.0591127	0.918097	0.0932982	0.876806	0.389276	0.476316	-0.0200954	0.979169		0	0	0	0		hypothetical protein
MtrunA17Chr7g0226911		4.64337	0.349638	4.41963	0.648233	4.80845	0.110011	5.43995	0.168608	5.54826	0.423067		0.179633	0.726444	-0.349419	0.482703	-0.671886	0.0940891	-0.103616	0.845717		0	0	0	0		Putative alpha-L-fucosidase		GO:0016788;GO:0052886;GO:0052887;GO:0052889;GO:0055114
MtrunA17Chr8g0362461		4.64391	0.371261	4.75054	0.517715	5.22967	0.13675	5.03748	0.133479	4.96793	0.410384		-0.118876	0.816126	-0.465623	0.291172	0.209938	0.666285	0.0430589	0.942511		0	0	0	0		Putative F-box domain, FBD domain, leucine-rich repeat domain, L domain-containing protein
MtrunA17Chr6g0486301		4.6441	0.158559	3.83417	0.760804	5.04751	0.184868	4.38591	0.0558319	4.19877	0.36007		0.721859	0.100211	-1.12689	0.00564701	0.688478	0.0974001	0.165583	0.787499		0	1	0	0		Putative winged helix-turn-helix DNA-binding domain, toll-like receptor		GO:0005622;GO:0016020;GO:0003746;GO:0043531;GO:0006414;GO:0006952;GO:0007165
MtrunA17Chr2g0327591		4.64429	0.307912	6.05838	0.797804	3.88032	0.525138	5.23367	0.278437	4.98843	0.30767		-1.48757	0.00173262	2.26149	2.0204e-06	-1.37575	0.00894032	0.287504	0.667976		1	1	1	0
MtrunA17Chr7g0232581		4.64472	0.114638	4.60407	0.613515	5.95754	0.123744	4.17386	0.728292	4.42012	0.431626		0.0184969	0.975856	-1.33883	0.000596276	1.7495	1.18235e-05	-0.181869	0.783158		0	1	1	0		hypothetical protein
MtrunA17Chr7g0250851		4.6451	0.293701	5.06301	0.258609	4.74818	0.236827	5.14536	0.234247	4.93475	0.172786		-0.433144	0.255614	0.318031	0.44739	-0.390527	0.327119	0.204275	0.664569		0	0	0	0		Putative aminoacyl-tRNA hydrolase		GO:0005739;GO:0004045;GO:0032543
MtrunA17Chr4g0031151		4.64537	0.333877	6.17001	1.10641	5.5739	0.500104	5.66729	0.395992	5.2509	0.452908		-1.78328	0.00363212	0.816082	0.234515	-0.0845587	0.92486	0.406884	0.617446		1	0	0	0		hypothetical protein
MtrunA17Chr1g0207011		4.64579	0.241136	5.1671	0.551158	5.14078	0.501599	5.70636	0.712693	5.25265	0.949849		-0.486996	0.37505	0.0218803	0.974689	-0.619019	0.241715	0.444566	0.452565		0	0	0	0		hypothetical protein		GO:0009690
MtrunA17Chr8g0376791		4.64673	0.326575	5.98287	0.338958	5.06185	0.296982	4.78431	0.298791	4.62061	0.536886		-1.33653	0.000477075	0.939042	0.0163809	0.26177	0.620063	0.124765	0.845353		1	1	0	0		hypothetical protein
MtrunA17Chr4g0029461		4.64717	0.161699	5.33677	0.466392	5.36679	0.0185226	5.81255	0.257228	4.47623	0.376117		-0.772203	0.0470839	0.0247132	0.961954	-0.468173	0.229857	1.36429	0.000957432		1	0	0	1
MtrunA17Chr7g0229811		4.64763	0.397609	4.32965	0.164304	5.06397	0.189915	4.15504	0.441132	4.74178	0.472429		0.347358	0.48086	-0.762917	0.0890739	0.92169	0.0383116	-0.632296	0.223834		0	0	1	0		hypothetical protein
MtrunA17Chr3g0122301		4.64959	0.188766	4.80506	0.423448	4.86497	0.384356	3.99956	0.2052	4.50565	0.204485		-0.20846	0.608287	-0.0333481	0.945477	0.92845	0.0173885	-0.554241	0.244984		0	0	1	0		Putative phosphoribosylformylglycinamidine synthase
MtrunA17Chr8g0346181		4.64959	0.188766	5.46368	0.413497	5.78097	0.392086	5.99722	0.431127	5.31518	0.80305		-0.838573	0.0956261	-0.364398	0.521172	-0.200838	0.740331	0.649766	0.233874		0	0	0	0		Putative small auxin-up RNA		GO:0009733
MtrunA17Chr1g0187201		4.6497	1.21864	7.6884	0.895163	6.08642	0.714114	6.16777	0.384115	5.59204	1.49737		-3.14518	3.34591e-06	1.76541	0.0077429	-0.253028	0.773542	0.600128	0.483046		1	1	0	0		Putative proteinase inhibitor I13, potato inhibitor I		GO:0004867;GO:0008233;GO:0006508;GO:0009611;GO:0010951
MtrunA17Chr4g0008691		4.65074	0.257168	5.57263	0.512364	5.29443	0.0933555	5.89626	0.388546	5.33892	0.408244		-0.970437	0.0200818	0.317411	0.517497	-0.650766	0.12512	0.58027	0.210393		1	0	0	0		hypothetical protein		GO:0016021;GO:0006950
MtrunA17Chr7g0221061		4.65127	0.3293	5.10927	0.126481	4.69918	0.432538	5.44233	0.0988389	4.92591	0.208006		-0.47151	0.184921	0.379055	0.322515	-0.708941	0.0321184	0.522102	0.155289		0	0	1	0		Putative P-loop containing nucleoside triphosphate hydrolase, leucine-rich repeat domain, L		GO:0003677;GO:0005524;GO:0043531;GO:0006952
MtrunA17Chr8g0334961		4.65175	0.30991	5.0216	0.444297	4.96131	0.214856	4.89101	0.166176	4.72074	0.199847		-0.378136	0.367466	0.0698426	0.89409	0.0795393	0.884501	0.16266	0.7683		0	0	0	0
MtrunA17Chr7g0228131		4.65216	0.192551	4.23052	0.722708	4.10634	0.540217	4.09212	0.221989	5.00752	0.162811		0.318007	0.567126	0.233024	0.718268	0.0392588	0.961344	-0.948902	0.0825446		0	0	0	0		Putative DNA helicase
MtrunA17Chr7g0269681		4.65226	0.216831	4.85072	0.617093	4.30196	0.804546	4.01561	0.329488	4.86362	0.160472		-0.26674	0.646271	0.563461	0.327577	0.38774	0.555944	-0.887166	0.136702		0	0	0	0		Putative minus-end-directed kinesin ATPase		GO:0005874;GO:0003777;GO:0005524;GO:0008017;GO:0007018
MtrunA17Chr7g0260471		4.65239	0.181093	5.08361	0.933348	5.25894	0.49012	5.30144	0.164418	4.31448	0.47336		-0.599471	0.260424	-0.0719658	0.917487	0.0104122	0.990566	0.983085	0.0858734		0	0	0	0		hypothetical protein
MtrunA17Chr6g0473391		4.65242	0.405412	4.76339	0.23576	5.06742	0.321245	4.45901	0.0630352	5.11477	0.336923		-0.063013	0.90528	-0.319816	0.492831	0.64938	0.133176	-0.680181	0.141699		0	0	0	0
MtrunA17Chr5g0438551		4.65289	0.247442	5.06552	0.370062	4.9538	0.168053	5.06708	0.112196	4.44555	0.286195		-0.407058	0.31043	0.127665	0.78924	-0.113291	0.820577	0.611897	0.164731		0	0	0	0		hypothetical protein		GO:0005737;GO:0046914;GO:0030001;GO:0046916
MtrunA17Chr2g0331711		4.6531	0.557362	5.20814	0.904361	4.46301	0.296892	4.67931	0.293685	4.60437	0.0813904		-0.64539	0.138077	0.849306	0.0567458	-0.25054	0.661961	0.0913973	0.892347		0	0	0	0
MtrunA17Chr4g0009671		4.6534	0.515727	4.32922	0.393231	5.15754	0.316727	5.33879	0.590957	5.10945	0.359437		0.360685	0.500945	-0.821753	0.0922731	-0.252511	0.638859	0.270154	0.640815		0	0	0	0		Putative peptidase S10, serine carboxypeptidase, alpha/Beta hydrolase		GO:0016021;GO:0004185;GO:0016747;GO:0019748;GO:0051603
MtrunA17Chr4g0071491		4.65355	0.233437	4.76377	0.726201	5.15873	0.180244	5.49548	0.155281	4.86019	0.372568		-0.20683	0.656143	-0.340026	0.444505	-0.337072	0.413396	0.652857	0.113725		0	0	0	0		hypothetical protein
MtrunA17Chr3g0082301		4.65375	0.226647	4.71276	0.345506	4.19009	0.254805	4.73127	0.149686	4.79687	0.493244		-0.105693	0.841479	0.559498	0.246878	-0.538133	0.266858	-0.127166	0.833541		0	0	0	0		Putative nepenthesin transcription factor ZF-HD family
MtrunA17Chr4g0022221		4.65482	0.146087	5.88468	0.616683	5.53842	0.414095	5.61694	0.294355	4.7801	0.246573		-1.31653	0.00101447	0.371987	0.42082	-0.0589684	0.920496	0.851598	0.0694716		1	0	0	0		hypothetical protein		GO:0016021
MtrunA17Chr7g0234391		4.65482	0.146087	4.66781	0.534663	4.3386	0.691615	5.49339	0.266671	4.41581	0.428983		-0.0466275	0.944986	0.282881	0.650931	-1.10132	0.0218527	1.08491	0.0384623		0	0	1	1		hypothetical protein
MtrunA17Chr1g0163651		4.65531	0.294638	4.03776	0.625921	4.6644	0.527941	4.13009	0.423375	4.66478	0.796209		0.610849	0.312638	-0.668289	0.29233	0.507072	0.437769	-0.569577	0.406358		0	0	0	0		hypothetical protein
MtrunA17Chr2g0300551		4.65531	0.731736	4.53544	1.20192	4.46808	0.665668	4.59972	0.382835	5.13917	0.711389		0.0145974	0.987477	0.103114	0.920002	-0.00471224	0.997481	-0.597818	0.49355		0	0	0	0		hypothetical protein
MtrunA17Chr2g0313251		4.65544	0.465824	4.96753	1.03621	4.16946	0.874423	4.92982	0.374189	4.73388	0.303021		-0.432491	0.559208	0.792773	0.294195	-0.594773	0.440828	0.196592	0.833689		0	0	0	0		hypothetical protein
MtrunA17Chr6g0451031		4.65544	0.465824	5.79434	0.952574	4.56726	0.805818	6.02344	0.171601	4.78676	0.564934		-1.2698	0.0372289	1.22959	0.0531444	-1.32541	0.0309899	1.22876	0.0653286		1	0	1	0		Putative transcription factor C2H2 family		GO:0016020;GO:0046872;GO:0061630;GO:0043161
MtrunA17Chr8g0387711		4.65652	0.72929	4.55576	0.519235	3.54216	0.889448	4.90206	0.613735	5.10818	1.0975		0.131379	0.865711	0.904428	0.201636	-1.30073	0.0470686	-0.24634	0.765673		0	0	1	0		[PI206]_Disease resistance response protein 206		GO:0048046;GO:0042349;GO:0006952;GO:0009607;GO:0009699;GO:0050790
MtrunA17Chr3g0125551		4.65706	0.129363	3.25538	0.813768	3.9906	0.642515	3.5507	0.829431	4.2596	0.306917		1.34153	0.0151629	-0.76987	0.235215	0.433715	0.527467	-0.599747	0.37847		1	0	0	0		Putative tetratricopeptide-like helical domain-containing protein
MtrunA17Chr5g0404231		4.65754	0.253145	5.72865	0.467669	5.43833	0.321512	5.85266	0.0254618	5.53689	0.216056		-1.10135	0.00206911	0.283841	0.495886	-0.384279	0.326075	0.319073	0.462222		1	0	0	0		Putative nucleic acid-binding protein		GO:0003676
MtrunA17Chr2g0285341		4.65856	0.311418	4.9291	0.510141	5.60046	0.183356	4.9562	0.456452	4.47329	0.611596		-0.344064	0.515345	-0.633326	0.196656	0.611753	0.208238	0.511673	0.375799		0	0	0	0		hypothetical protein
MtrunA17Chr8g0362011		4.65862	0.323836	4.92139	0.422579	4.42474	0.460697	4.32321	0.176019	4.62777	0.104265		-0.299502	0.524739	0.513044	0.280812	0.137283	0.824104	-0.311215	0.595643		0	0	0	0		hypothetical protein
MtrunA17Chr7g0241731		4.65896	0.368341	5.02413	0.532022	5.57318	0.152201	4.32442	0.228803	5.08566	0.250385		-0.420884	0.248599	-0.512283	0.128177	1.28813	0.000115369	-0.784005	0.0546134		0	0	1	0		hypothetical protein		GO:0009507;GO:0016021
MtrunA17Chr5g0441111		4.6609	0.666408	6.12621	0.883693	5.10103	0.264726	6.45532	0.677525	5.18257	0.566418		-1.53839	0.0142961	1.16555	0.0737256	-1.42789	0.0218873	1.31429	0.0552035		1	0	1	0		hypothetical protein
MtrunA17Chr5g0430701		4.66096	0.320594	4.72296	0.399388	4.54641	0.368694	4.62802	0.0841753	4.79281	0.472512		-0.0464162	0.936625	0.187604	0.737312	-0.0836533	0.894242	-0.21133	0.722751		0	0	0	0		hypothetical protein		GO:0009707;GO:0016021;GO:0009658
MtrunA17Chr7g0226941		4.66119	0.163773	3.75379	0.481854	4.64093	0.43856	4.9575	0.214216	4.70329	0.405863		0.895633	0.0573415	-0.885794	0.0693927	-0.311075	0.534912	0.240355	0.666818		0	0	0	0		Putative alpha-L-fucosidase		GO:0009505;GO:0009506;GO:0016788;GO:0052886;GO:0052887;GO:0052889;GO:0055114
MtrunA17Chr2g0325941		4.66139	0.394325	4.97884	0.402201	4.79545	0.139294	5.0453	0.377144	4.66264	0.469212		-0.317272	0.500293	0.181524	0.732417	-0.253073	0.62173	0.394092	0.446419		0	0	0	0		hypothetical protein
MtrunA17Chr2g0328041		4.66144	0.275168	4.78583	0.174429	4.55805	0.282305	4.23428	0.384686	4.61673	0.617706		-0.109969	0.834876	0.187782	0.728297	0.343197	0.521182	-0.413878	0.454632		0	0	0	0		hypothetical protein
MtrunA17Chr3g0099911		4.66161	0.185309	4.03021	1.18844	5.42701	0.0993413	4.91441	0.113023	4.9273	0.365991		0.352518	0.503601	-1.15447	0.0090051	0.539755	0.248231	-0.025543	0.97042		0	1	0	0		hypothetical protein		GO:0005739;GO:0016021
MtrunA17Chr8g0335631		4.66212	0.425347	4.46041	0.757909	3.57349	0.166304	4.27387	0.52943	4.4899	0.783138		0.1389	0.854245	1.039	0.123222	-0.782267	0.270823	-0.317726	0.70602		0	0	0	0		Putative phospholipase A(2)		GO:0005737;GO:0016020;GO:0004620;GO:0047372;GO:0016042
MtrunA17Chr6g0480271		4.66266	0.52916	3.4405	1.5621	4.22764	1.16037	3.68949	0.474699	3.68783	0.200965		0.989028	0.217496	-0.559847	0.54124	0.681971	0.449464	-0.00421304	0.997475		0	0	0	0		Putative TIR domain, winged helix-turn-helix DNA-binding domain-containing protein		GO:0005524;GO:0043531;GO:0006952;GO:0007165
MtrunA17Chr4g0067951		4.66272	0.735911	5.62138	0.193977	3.90598	1.43404	4.90907	1.14328	4.82126	0.362288		-0.847173	0.306872	1.39046	0.104115	-0.799627	0.38797	0.251826	0.822795		0	0	0	0		Putative START-like domain, Bet v I type allergen		GO:0005634;GO:0005737;GO:0004864;GO:0004872;GO:0010427;GO:0006952;GO:0009607;GO:0009738;GO:0043086;GO:0080163
MtrunA17Chr8g0386781		4.66284	0.505866	4.31304	0.721545	3.45096	0.431778	4.69792	0.612391	5.39682	0.680486		0.282965	0.680125	1.0035	0.131547	-1.3425	0.0301238	-0.727056	0.25921		0	0	1	0		Putative purine-nucleoside phosphorylase		GO:0005737;GO:0005874;GO:0003924;GO:0005200;GO:0005525;GO:0007017
MtrunA17Chr5g0398681		4.66316	0.945044	3.88422	0.831364	4.68625	0.529281	5.01496	0.454486	4.56016	0.382018		0.80056	0.237929	-0.785774	0.281063	-0.333501	0.669178	0.450326	0.573604		0	0	0	0		Putative deoxyribodipyrimidine photo-lyase		GO:0003904;GO:0000719;GO:0009650
MtrunA17Chr2g0313801		4.6632	0.166625	3.96532	0.98547	4.8995	0.462669	4.86079	0.516273	4.74038	0.18211		0.554081	0.288981	-0.792049	0.122293	0.00374918	0.996261	0.172785	0.791512		0	0	0	0		Putative 11-oxo-beta-amyrin 30-oxidase		GO:0016021;GO:0003997;GO:0004497;GO:0005506;GO:0016705;GO:0020037;GO:0055114
MtrunA17Chr7g0259971		4.6635	0.639115	4.34418	0.371635	3.68878	0.696645	4.624	0.64842	3.97232	0.258984		0.376503	0.52794	0.635383	0.322221	-0.949916	0.100881	0.760709	0.231971		0	0	0	0		hypothetical protein		GO:0005739;GO:0016301;GO:0016310
MtrunA17Chr7g0267851		4.66368	0.282912	4.54249	0.308315	4.23041	0.222518	4.75954	0.119814	4.51941	0.506281		0.0880718	0.873658	0.358454	0.500395	-0.550635	0.256576	0.210079	0.723708		0	0	0	0		Putative transcription factor C2H2 family		GO:0008270;GO:0016874;GO:0061630;GO:0000209;GO:0042787;GO:0043161
MtrunA17Chr4g0012241		4.66383	0.0393287	5.10255	0.90779	4.54767	0.269754	5.19506	0.30357	4.50866	1.15853		-0.494998	0.353872	0.639796	0.243976	-0.67795	0.208106	0.579762	0.322324		0	0	0	0		[NCR119]_Putative Late nodulin		GO:0016021;GO:0046872;GO:0009878
MtrunA17Chr3g0135071		4.66383	0.200635	4.18193	0.56856	4.31847	0.512539	4.78592	0.183359	4.70084	0.122051		0.463784	0.287764	-0.12001	0.832819	-0.463103	0.295036	0.0984246	0.862188		0	0	0	0		Putative ER membrane protein complex subunit 10
MtrunA17Chr8g0390631		4.66476	0.198855	4.92423	0.223967	4.95291	0.253726	4.80523	0.671666	4.73696	0.102979		-0.291508	0.521912	-0.0427027	0.939248	0.0753003	0.894145	0.17869	0.751289		0	0	0	0		Putative aldehyde dehydrogenase (NAD(P)(+))		GO:0001758;GO:0004029;GO:0050269;GO:0055114
MtrunA17Chr3g0096191		4.66544	0.400596	5.84185	0.407193	7.40109	0.721955	5.55457	0.437497	4.92798	0.862177		-1.2046	0.0223687	-1.53611	0.00201889	1.89282	0.000131501	0.530892	0.414707		1	1	1	0		hypothetical protein
MtrunA17Chr8g0379191		4.66718	0.0765824	4.84605	0.232472	5.1511	0.101599	4.79627	0.231396	4.85403	0.262644		-0.183241	0.667161	-0.318446	0.424312	0.345833	0.379146	-0.0338766	0.949939		0	0	0	0		Putative E3 ubiquitin-protein ligase MARCH		GO:0016021;GO:0008270
MtrunA17Chr1g0205121		4.66731	0.141082	4.37785	0.783775	4.31727	0.595715	3.98482	0.310136	4.62567	0.419912		0.176063	0.783559	0.137007	0.848335	0.389581	0.559882	-0.678167	0.28541		0	0	0	0		Putative phosphoric monoester hydrolase		GO:0004439;GO:0046856
MtrunA17Chr1g0158821		4.66732	0.306983	5.01204	0.36178	3.97425	0.337064	4.25934	0.630613	4.32379	0.626577		-0.384319	0.478901	1.11002	0.0324964	-0.384284	0.554217	-0.0516407	0.94801		0	1	0	0		Putative 6-phosphogluconolactonase		GO:0016853;GO:0017057;GO:0005975;GO:0006098
MtrunA17Chr8g0390751		4.6691	0.145006	4.48919	0.247231	4.59527	0.343476	4.51038	0.513648	4.68567	0.0876393		0.215171	0.640064	-0.128836	0.804446	0.0477567	0.934292	-0.11858	0.835951		0	0	0	0		Putative poly(A)-specific ribonuclease		GO:0016787
MtrunA17Chr4g0000291		4.67004	0.203321	4.39441	0.44125	4.50914	0.526675	5.0269	0.127012	4.43692	0.726942		0.226192	0.676893	-0.0839997	0.896376	-0.51795	0.290496	0.542442	0.299063		0	0	0	0		Putative F-box domain, BPI/LBP/Plunc family protein
MtrunA17Chr3g0121551		4.67029	0.335035	3.90191	0.418937	4.27451	0.566849	4.83212	0.602873	4.44393	0.233319		0.768212	0.118247	-0.461841	0.421945	-0.544274	0.273622	0.474326	0.381309		0	0	0	0		Putative magnesium transporter NIPA		GO:0016021;GO:0015095;GO:0015693;GO:1903830
MtrunA17Chr4g0026241		4.67039	0.341764	4.80929	0.491773	4.5808	0.738337	4.53452	0.0622474	5.03485	0.118816		-0.203801	0.680911	0.225525	0.667431	0.115806	0.847834	-0.517873	0.299022		0	0	0	0		Putative Late embryogenesis abundant protein, LEA-14		GO:0016021;GO:0009269
MtrunA17Chr5g0440691		4.67082	0.46355	5.01349	0.253995	4.7194	0.301656	5.17651	0.19781	5.46902	0.194084		-0.298516	0.470637	0.307278	0.487381	-0.478928	0.234573	-0.297483	0.496851		0	0	0	0		Putative enoyl-CoA hydratase 2		GO:0004017;GO:0046939
MtrunA17Chr3g0082701		4.67088	0.355876	4.71643	0.73114	6.13179	0.436827	5.14296	0.864096	4.68662	0.332691		-0.0901503	0.903275	-1.41437	0.0104227	0.94546	0.0942566	0.572352	0.407722		0	1	0	0		Putative cytochrome P450		GO:0016021;GO:0005506;GO:0016709;GO:0020037;GO:0044550;GO:0055114
MtrunA17Chr1g0206251		4.67144	0.286942	4.5485	0.814188	5.41354	0.240478	4.14336	0.238702	5.00861	0.292481		-0.00403241	0.995038	-0.793849	0.0873675	1.35292	0.00301613	-0.921173	0.0827419		0	0	1	0		Putative Gnk2-like domain-containing protein
MtrunA17Chr4g0053551		4.67179	0.416665	5.07484	0.427058	5.43898	0.200513	5.1076	0.227246	4.88192	0.19247		-0.391439	0.349058	-0.347034	0.415261	0.322288	0.452323	0.242394	0.635444		0	0	0	0
MtrunA17Chr8g0344231		4.6718	0.339637	5.26727	0.867236	4.74527	0.200975	5.33953	0.567031	4.09062	0.463694		-0.696614	0.186892	0.613092	0.276598	-0.654784	0.233629	1.32672	0.021223		0	0	0	1		hypothetical protein
MtrunA17Chr1g0192611		4.672	0.151518	5.04495	0.736032	4.98088	0.267413	5.17669	0.286723	4.92208	0.534235		-0.464964	0.359776	0.132068	0.831315	-0.179181	0.768639	0.205104	0.749911		0	0	0	0		hypothetical protein		GO:0016020
MtrunA17Chr8g0347121		4.67223	0.318838	4.17633	0.633169	4.55215	0.162096	4.40254	0.327566	4.41788	0.414013		0.466059	0.271537	-0.317157	0.513401	0.11532	0.832778	-0.0173206	0.978798		0	0	0	0		Putative cAMP-dependent protein kinase regulatory subunit		GO:0005887;GO:0003700;GO:0005249;GO:0043565;GO:0006355;GO:0042391;GO:0071805
MtrunA17Chr1g0176791		4.67265	0.182452	4.51525	0.205873	4.90186	0.211266	4.25284	0.536785	4.8501	0.481844		0.207321	0.667395	-0.411736	0.371154	0.600411	0.173127	-0.587	0.217844		0	0	0	0		Putative tetratricopeptide-like helical domain-containing protein
MtrunA17Chr2g0287001		4.67289	0.402587	4.87034	0.236374	5.37832	0.253036	4.62079	0.10343	5.26609	0.2388		-0.17318	0.704343	-0.505791	0.200624	0.795787	0.0367451	-0.688506	0.104605		0	0	1	0		hypothetical protein
MtrunA17Chr4g0009051		4.67356	0.159577	3.8429	1.28211	5.10013	0.453993	4.34642	0.109629	4.67249	0.771769		0.572222	0.215271	-1.03395	0.014659	0.815357	0.0588572	-0.445129	0.398544		0	1	0	0
MtrunA17Chr8g0342801		4.67384	0.427121	5.17856	0.468705	4.96918	0.271371	4.72496	0.368768	5.32171	0.359989		-0.489166	0.275827	0.234496	0.650852	0.217199	0.695309	-0.587909	0.228568		0	0	0	0
MtrunA17Chr3g0115781		4.67419	0.569319	4.94235	0.467461	4.70466	0.127367	4.79797	0.133498	5.08347	0.551804		-0.240675	0.668044	0.276705	0.641858	-0.0744994	0.916904	-0.36979	0.545942		0	0	0	0		Putative major facilitator, sugar transporter, major facilitator superfamily		GO:0005887;GO:0005351;GO:0005355;GO:0015992;GO:0046323;GO:1904659
MtrunA17Chr4g0060691		4.6744	0.25118	5.43303	0.233829	5.09204	0.231617	4.95022	0.120418	4.02495	0.40652		-0.764948	0.0326588	0.340896	0.398166	0.165372	0.729186	0.916889	0.0422492		1	0	0	1		hypothetical protein
MtrunA17Chr8g0353161		4.67443	0.351091	4.2697	0.160444	4.51012	0.365291	4.47556	0.24579	5.0091	0.365792		0.416885	0.359776	-0.244183	0.645363	0.0525509	0.932202	-0.559758	0.230592		0	0	0	0		Putative major facilitator, sugar transporter, major facilitator superfamily		GO:0009705;GO:0016021;GO:0022891;GO:0055085
MtrunA17Chr6g0449541		4.67462	0.171166	4.38644	0.60839	4.63932	0.259939	4.83746	0.0992533	4.6537	0.361256		0.217785	0.644141	-0.194957	0.70432	-0.166334	0.746079	0.147959	0.791199		0	0	0	0		hypothetical protein
MtrunA17Chr4g0042361		4.67572	0.210517	4.25237	0.610971	4.41705	0.421641	3.92407	0.15617	4.25149	0.246012		0.366613	0.447414	-0.111283	0.853982	0.536419	0.307599	-0.372715	0.545843		0	0	0	0		Putative protein kinase RLK-Pelle-DLSV family		GO:0005886;GO:0009506;GO:0016021;GO:0004674;GO:0005524;GO:0030246;GO:0006468;GO:0006952;GO:0048544
MtrunA17Chr4g0055291		4.67618	0.207701	4.73043	0.433268	4.99081	0.302055	4.95529	0.198659	4.61582	0.336757		-0.0919803	0.854245	-0.248961	0.59844	0.0532043	0.923548	0.344111	0.487		0	0	0	0		hypothetical protein		GO:0016021
MtrunA17Chr1g0209231		4.67621	0.165007	6.1455	0.740332	5.34071	0.118678	5.79766	0.162209	4.85157	0.241304		-1.59167	5.83805e-05	0.896587	0.0274441	-0.479154	0.289806	0.971955	0.0352705		1	1	0	1		hypothetical protein		GO:0016021
MtrunA17Chr5g0400621		4.67943	0.453227	4.98959	0.606277	4.35683	0.583948	5.0078	0.319155	4.70485	0.567275		-0.320941	0.610281	0.598345	0.347846	-0.600132	0.333898	0.302028	0.68389		0	0	0	0		[MtbHLH476]_Putative transcription factor bHLH family		GO:0003677;GO:0046983
MtrunA17Chr6g0465921		4.67966	0.150533	4.97166	0.575036	4.70442	0.255054	4.85904	0.465384	4.8701	0.646261		-0.297516	0.551406	0.308729	0.562427	-0.191973	0.740748	-0.025934	0.970127		0	0	0	0		hypothetical protein
MtrunA17Chr7g0239501		4.67995	0.230881	5.49015	0.401522	3.92933	0.578524	4.84127	0.213634	5.07699	0.233402		-0.829568	0.0167769	1.60103	5.63614e-06	-0.927791	0.02565	-0.266499	0.576799		1	1	1	0		Putative tropinone reductase I		GO:0050356;GO:0055114
MtrunA17Chr4g0050801		4.6808	0.147799	4.65227	0.0900487	4.8474	0.311877	5.22567	0.725551	4.33637	0.28621		0.0246957	0.96657	-0.233774	0.656088	-0.473001	0.283362	1.01996	0.0258199		0	0	0	1		hypothetical protein
MtrunA17Chr6g0480791		4.68182	0.429853	4.75063	0.102633	4.83917	0.114344	4.63402	0.437693	4.59248	0.172438		-0.000192979	0.999865	-0.0903254	0.867823	0.190177	0.715758	0.0507237	0.936404		0	0	0	0		hypothetical protein
MtrunA17Chr1g0167831		4.68196	0.129296	4.58302	0.446463	4.71272	0.143627	4.85881	0.458863	4.51379	0.376173		0.0888969	0.853935	-0.0881699	0.864278	-0.195308	0.677577	0.378086	0.416341		0	0	0	0		hypothetical protein		GO:0005886;GO:0016021
MtrunA17Chr3g0134061		4.68217	0.421136	4.76989	0.343027	5.73331	0.110746	4.78664	0.192448	4.03226	0.344224		-0.0999948	0.84135	-0.961599	0.00758183	0.955498	0.00812416	0.764877	0.108058		0	1	1	0		Putative shikimate O-hydroxycinnamoyltransferase		GO:0047172
MtrunA17Chr7g0223101		4.68239	0.383092	5.24348	0.559353	4.95067	0.262122	5.18963	0.177646	4.62693	0.692394		-0.560064	0.236777	0.322717	0.547356	-0.249233	0.657226	0.52988	0.326368		0	0	0	0		Putative dodecenoyl-CoA isomerase		GO:0016853;GO:0008152
MtrunA17Chr6g0460101		4.6826	0.207001	5.25179	0.876187	3.78622	0.500601	4.79622	0.397161	4.84928	0.51098		-0.664701	0.215929	1.50259	0.00486834	-0.953894	0.102249	-0.063443	0.936404		0	1	0	0		hypothetical protein		GO:0016021
MtrunA17Chr1g0197151		4.68317	0.376738	4.87086	0.454227	4.49064	0.291085	5.01813	0.654686	4.82807	0.182587		-0.219397	0.694864	0.432214	0.437808	-0.646609	0.203611	0.293737	0.631159		0	0	0	0		hypothetical protein
MtrunA17Chr7g0251961		4.68325	0.256556	5.57933	0.58396	4.734	0.161642	4.80873	0.254081	4.42665	0.344209		-0.963033	0.0190276	0.921917	0.0291397	-0.103703	0.866213	0.36892	0.519802		1	1	0	0
MtrunA17Chr1g0179481		4.68367	0.332344	5.52525	0.270011	5.10509	0.331424	5.46199	0.167227	5.06655	0.255472		-0.8713	0.0177497	0.417892	0.305295	-0.341146	0.417186	0.4103	0.352381		1	0	0	0		hypothetical protein
MtrunA17Chr1g0172361		4.68412	0.405723	4.74008	0.975265	5.07744	0.166894	5.07277	0.48291	5.06162	0.521478		-0.222178	0.702693	-0.179294	0.774569	-0.0420046	0.954328	0.0352466	0.96119		0	0	0	0		Putative peptide chain release factor 2, double-stranded RNA-binding domain-containing protein		GO:0009570;GO:0003730;GO:0016149;GO:0043022;GO:0043565;GO:0006415;GO:0009658;GO:0009772;GO:0010190;GO:0048255
MtrunA17Chr4g0005541		4.68435	0.310117	5.34477	1.03546	4.02022	0.110671	4.94654	0.434651	5.23302	0.519786		-0.721097	0.179428	1.47507	0.00553586	-0.958408	0.0956649	-0.29366	0.670636		0	1	0	0
MtrunA17Chr2g0316551		4.68553	0.575846	5.04268	0.0372873	5.17755	0.14341	5.49142	0.701832	5.46503	0.365957		-0.317233	0.495839	-0.120368	0.822619	-0.379519	0.397049	0.0781304	0.892213		0	0	0	0		Putative transcription factor bZIP family		GO:0003700;GO:0043565;GO:0006355
MtrunA17Chr2g0281551		4.68581	0.19055	4.43842	1.21288	5.12097	0.11447	4.80317	0.478413	4.72816	0.252078		0.0876118	0.886415	-0.510539	0.332967	0.32052	0.565123	0.0774736	0.912563		0	0	0	0		Putative kelch-type beta propeller		GO:0031463;GO:0004842;GO:0016567
MtrunA17Chr2g0332471		4.68581	0.19055	4.54243	0.30313	4.77668	0.237987	4.82256	0.55106	4.8149	0.271334		0.155613	0.765518	-0.237017	0.653357	-0.0879417	0.881122	0.0471495	0.940541		0	0	0	0		Putative bicarbonate transporter		GO:0005740;GO:0005887;GO:0004129;GO:0005452;GO:0015698;GO:0051453;GO:0098656;GO:1902600
MtrunA17Chr8g0351051		4.68602	0.593574	5.35628	0.533399	3.97428	0.42938	5.16271	1.09002	5.53954	1.22208		-0.648246	0.286574	1.44122	0.0159354	-1.43487	0.0174781	-0.295231	0.701932		0	1	1	0		Putative transcription factor MADS-MIKC family		GO:0005634;GO:0003677;GO:0003700;GO:0032440;GO:0046983;GO:0006351;GO:0006355;GO:0055114
MtrunA17Chr5g0431011		4.68799	0.152978	4.54316	0.408379	4.71703	0.368272	4.52108	0.270603	3.9948	0.242718		0.108184	0.830165	-0.151448	0.771207	0.222494	0.665587	0.517124	0.324588		0	0	0	0		Putative RNA-directed DNA polymerase		GO:0003964;GO:0006278
MtrunA17Chr4g0069191		4.68811	0.422282	5.29123	0.67077	5.45981	0.0941207	5.57319	0.160865	4.62443	0.505464		-0.646498	0.0793645	-0.128343	0.773871	-0.111751	0.805638	0.95467	0.0168155		0	0	0	1		hypothetical protein
MtrunA17Chr7g0240811		4.68815	0.264936	4.42909	0.196841	4.70492	0.17294	4.54478	0.465136	4.48101	0.392962		0.265707	0.587864	-0.298093	0.564313	0.0909455	0.878662	0.135358	0.828906		0	0	0	0		Putative F-box domain, kelch-type beta propeller		GO:0019005;GO:0004842;GO:0016567;GO:0031146
MtrunA17Chr8g0391871		4.68815	0.264936	5.29116	0.221945	5.13194	0.193953	4.84041	0.141769	4.72596	0.325198		-0.649377	0.0726772	0.176392	0.682219	0.304631	0.47449	0.0905243	0.870694		0	0	0	0		hypothetical protein
MtrunA17Chr5g0426671		4.68821	0.215721	4.65447	0.223661	3.88881	0.110562	4.12108	0.151011	4.70142	0.184366		-0.00307125	0.995144	0.828155	0.0490662	-0.243774	0.664999	-0.6115	0.18769		0	1	0	0		hypothetical protein
MtrunA17Chr3g0127751		4.68829	0.294363	5.41569	0.234651	4.8259	0.140358	5.13226	0.450754	5.50945	0.231395		-0.750641	0.0251732	0.614491	0.0777707	-0.374757	0.331834	-0.331673	0.401057		1	0	0	0		Putative nucleotide-binding alpha-beta plait domain-containing protein		GO:0000166;GO:0003676
MtrunA17Chr7g0272811		4.68872	0.104444	4.68168	0.220957	4.95637	0.125426	4.60661	0.589199	4.53161	0.361091		-0.0119187	0.983401	-0.263754	0.595504	0.315154	0.520391	0.0900378	0.887246		0	0	0	0		Putative tRNA pseudouridine(31) synthase		GO:0003723;GO:0004730;GO:0009982;GO:0019239;GO:0000455
MtrunA17Chr3g0095351		4.68932	0.345437	4.39968	1.02691	5.50142	0.697489	3.303	0.629668	4.57147	1.11233		0.236519	0.799012	-1.10407	0.171282	2.21154	0.00487441	-1.41747	0.118492		0	0	1	0		hypothetical protein
MtrunA17Chr7g0254041		4.68932	0.345437	5.23036	0.444352	4.6407	0.119195	5.10619	0.145111	4.79263	0.201479		-0.526462	0.1693	0.620336	0.117339	-0.495573	0.230968	0.323986	0.492003		0	0	0	0		hypothetical protein
MtrunA17Chr5g0419241		4.68957	0.563523	4.64559	0.345898	5.11797	0.128602	4.87197	0.945468	4.75099	0.233502		0.0825606	0.882562	-0.519592	0.269529	0.142794	0.793255	0.273025	0.623923		0	0	0	0		Putative transcription factor WRKY family		GO:0003700;GO:0043565;GO:0006355
MtrunA17Chr6g0474901		4.68981	0.0772847	4.51526	0.434317	4.72744	0.534485	4.64959	0.612486	5.05027	0.370387		0.14655	0.763865	-0.229658	0.638679	0.0629273	0.911468	-0.350976	0.459241		0	0	0	0		Putative protein kinase RLK-Pelle-DLSV family		GO:0005886;GO:0009506;GO:0016021;GO:0004674;GO:0005524;GO:0006468;GO:0006952
MtrunA17Chr3g0118591		4.69013	1.13867	3.50352	1.95738	4.55671	0.214278	3.51555	0.669394	3.80987	0.642014		1.02253	0.267651	-0.514778	0.623651	1.04431	0.274308	-0.311471	0.803685		0	0	0	0		hypothetical protein
MtrunA17Chr4g0042981		4.69098	0.367531	6.25445	0.77348	5.77238	0.291906	6.054	0.671232	4.55271	0.333955		-1.67421	0.000259407	0.528776	0.31466	-0.280554	0.628004	1.57789	0.00304932		1	0	0	1
MtrunA17Chr2g0312921		4.69156	0.110447	5.11334	0.402	5.6852	0.592508	4.8497	0.175305	5.16992	0.0539313		-0.459608	0.309988	-0.611473	0.153675	0.910845	0.0264378	-0.325869	0.545843		0	0	1	0		Putative caffeoyl-CoA O-methyltransferase		GO:0008171;GO:0032259
MtrunA17Chr3g0125361		4.69165	0.443052	5.1598	0.957636	6.13715	0.356795	4.73632	0.713168	4.98895	0.0978483		-0.594167	0.343287	-0.841386	0.164274	1.32076	0.0217256	-0.128297	0.881448		0	0	1	0		hypothetical protein
MtrunA17Chr2g0307711		4.69223	0.284504	5.11523	0.0816674	5.48479	0.159798	4.90924	0.739641	5.12195	0.079345		-0.395454	0.372873	-0.383566	0.39231	0.51387	0.234314	-0.141788	0.807689		0	0	0	0
MtrunA17Chr5g0415171		4.6931	0.192631	4.05435	0.533941	4.8784	0.794574	5.04672	0.177133	4.35703	0.310116		0.573509	0.308862	-0.906863	0.0984596	-0.028895	0.970012	0.691737	0.238343		0	0	0	0		Putative cofactor assembly of complex C subunit B, CCB2/CCB4		GO:0009507;GO:0010190
MtrunA17Chr3g0113931		4.69434	0.217918	4.02036	0.980836	4.30237	0.448023	4.31961	0.198205	4.76035	0.400297		0.481658	0.36231	-0.0769686	0.912612	-0.000316858	0.999677	-0.477133	0.421158		0	0	0	0		Putative mitotic spindle checkpoint protein Bub1/Mad3		GO:0007094
MtrunA17Chr6g0485801		4.69434	0.217918	4.50416	0.294706	4.74581	0.256095	4.93007	0.397971	4.69165	0.270133		0.216673	0.655022	-0.265955	0.598329	-0.233656	0.634603	0.273469	0.597907		0	0	0	0		Putative tRNA(Ile)-lysidine synthase		GO:0000166
MtrunA17Chr6g0458461		4.69467	0.283518	4.03483	0.405876	4.40611	0.359254	3.58236	0.370746	4.81798	0.176215		0.677063	0.141096	-0.401833	0.457016	0.86152	0.0899752	-1.24222	0.0164178		0	0	0	1		hypothetical protein
MtrunA17Chr3g0114421		4.69493	0.107873	4.38235	0.423152	5.59582	0.314482	4.70845	0.851957	4.79225	0.388678		0.308401	0.533122	-1.23266	0.00191667	0.824615	0.0411743	-0.00427277	0.995878		0	1	1	0		hypothetical protein
MtrunA17Chr3g0084361		4.69546	0.26632	3.94225	0.396912	3.53843	0.187039	3.18911	0.687691	4.48382	0.333193		0.770264	0.093317	0.455591	0.444505	0.257394	0.722304	-1.26406	0.0225875		0	0	0	1		Putative leucine-rich repeat domain, L domain-containing protein
MtrunA17Chr4g0069121		4.69627	0.255187	4.59835	0.637343	3.86341	0.436168	4.80421	0.215736	5.07943	0.680523		0.0404615	0.956354	0.81022	0.183364	-0.95645	0.101338	-0.363431	0.59603		0	0	0	0		Putative wall-associated receptor kinase, galacturonan-binding domain-containing protein		GO:0016021;GO:0016301;GO:0030247;GO:0016310
MtrunA17Chr1g0196151		4.69668	0.331264	4.86079	0.11691	4.91301	0.285517	4.63247	0.400689	4.89568	0.20106		-0.148806	0.730967	-0.0932711	0.842314	0.27341	0.524959	-0.22606	0.639466		0	0	0	0		Putative mitochondrial carrier domain-containing protein
MtrunA17Chr2g0315881		4.69699	0.373169	6.83325	0.840659	5.07058	0.322684	6.33124	0.421057	6.02452	0.365753		-2.25307	4.24433e-06	1.8565	0.000105828	-1.27589	0.0113108	0.303551	0.642224		1	1	1	0
MtrunA17Chr8g0373971		4.69762	0.436731	5.34089	0.870992	4.99219	0.295062	5.23104	0.346624	5.73809	0.323682		-0.713847	0.0530236	0.439402	0.275298	-0.253749	0.570532	-0.522188	0.189844		0	0	0	0		hypothetical protein
MtrunA17Chr6g0461481		4.69772	0.366066	5.44954	0.537112	4.6556	0.427853	4.65006	0.521581	5.14674	0.716033		-0.773552	0.156949	0.83716	0.14301	-0.0609893	0.940745	-0.549483	0.40445		0	0	0	0		hypothetical protein
MtrunA17Chr1g0208111		4.6988	0.440345	4.51745	0.611092	4.33624	0.365412	4.45262	0.419145	4.32936	0.428849		0.168564	0.780909	0.209944	0.746534	-0.13246	0.850833	0.160262	0.829914		0	0	0	0		Putative UDP-glucuronate decarboxylase		GO:0048040;GO:0050662
MtrunA17Chr7g0239751		4.69901	0.863221	4.12383	0.261728	4.90397	0.373186	4.68391	0.414384	4.76321	0.28479		0.736158	0.175616	-0.841882	0.132343	0.24668	0.702896	-0.100356	0.894918		0	0	0	0		hypothetical protein
MtrunA17Chr7g0252921		4.69905	0.21029	4.72527	0.131076	5.17119	0.337675	4.46242	0.562876	5.49987	0.422442		-0.0262582	0.966302	-0.477207	0.33564	0.660395	0.16388	-1.01098	0.0356223		0	0	0	1		Putative apyrase		GO:0005886;GO:0017110;GO:0030246;GO:0043273;GO:0009877
MtrunA17Chr1g0165601		4.69958	0.247415	4.62482	0.252123	5.14189	0.255346	4.70132	0.103302	5.03915	0.0854229		0.0602115	0.896034	-0.527495	0.143739	0.473672	0.191238	-0.354673	0.394309		0	0	0	0		hypothetical protein		GO:0016021
MtrunA17Chr3g0086981		4.69969	0.153184	5.445	0.709098	4.25956	0.182512	4.4883	0.614639	4.49574	0.224291		-0.86329	0.0668162	1.30673	0.0057926	-0.337407	0.587732	0.0931956	0.901919		0	1	0	0		hypothetical protein
MtrunA17Chr7g0258711		4.69969	0.153184	5.52916	0.60953	4.38423	0.409311	5.93842	0.380047	5.05938	0.598774		-0.879081	0.0208423	1.16145	0.00239909	-1.56586	1.61269e-05	0.886963	0.0270805		1	1	1	1		Putative PPM-type phosphatase domain, protein phosphatase 2C family
MtrunA17Chr2g0313961		4.69973	0.166888	5.88519	0.556895	3.92172	0.560983	4.37168	0.269443	4.63149	0.396099		-1.26141	0.0026813	1.97022	3.66794e-06	-0.385054	0.529338	-0.293196	0.650697		1	1	0	0		Putative germin, rmlC-like cupin domain-containing protein		GO:0005576;GO:0005618;GO:0030145;GO:0045735;GO:0046564;GO:0033609
MtrunA17Chr7g0272441		4.70034	0.662799	4.37075	0.823828	4.18638	0.12648	4.8584	0.3848	4.29127	0.32271		0.293097	0.57971	0.28364	0.635726	-0.73715	0.137371	0.601663	0.267764		0	0	0	0		Putative soluble epoxide hydrolase		GO:0004301;GO:0033961
MtrunA17Chr1g0180221		4.70093	0.428565	3.79833	0.504524	3.687	0.4599	3.1579	2.73904	4.6696	0.791467		1.08077	0.177794	0.121919	0.912036	-0.392945	0.694879	-0.734864	0.43142		0	0	0	0		Putative thaumatin		GO:0003848;GO:0004150
MtrunA17Chr1g0189301		4.70159	0.263719	4.91563	0.351915	4.71587	0.514795	5.12666	0.177421	5.16761	0.168456		-0.227495	0.632477	0.15729	0.764826	-0.343025	0.467844	-0.0434273	0.942206		0	0	0	0		hypothetical protein
MtrunA17Chr5g0414061		4.70196	0.223299	4.98811	0.349844	5.2578	0.338859	5.22429	0.213994	5.15489	0.3937		-0.33237	0.447414	-0.259493	0.573655	0.038258	0.945372	0.0570504	0.92024		0	0	0	0		Putative PMR5 domain, PC-Esterase, protein altered xyloglucan 4		GO:0005794;GO:0016021;GO:0016413;GO:0010411
MtrunA17Chr8g0340361		4.70237	0.0476593	4.667	0.430343	4.7518	0.279784	4.41079	0.537201	4.56901	0.262125		0.00298361	0.996185	-0.0828842	0.886243	0.295298	0.572964	-0.0922185	0.887967		0	0	0	0		Putative protein-synthesizing GTPase
MtrunA17Chr4g0049591		4.70423	0.112163	4.5341	0.375334	3.35554	0.264588	4.36712	0.793851	3.60143	0.299075		0.150875	0.800734	1.28873	0.018105	-1.20844	0.028404	0.929361	0.122143		0	1	1	0		Putative small heat shock protein HSP20		GO:0005737
MtrunA17Chr3g0114851		4.70497	0.236727	4.8977	0.397896	5.12218	0.260221	3.90037	0.815785	4.62841	0.319918		-0.200464	0.660608	-0.242459	0.596855	1.14748	0.00493565	-0.637846	0.203758		0	0	1	0		Putative protein kinase RLK-Pelle-SD-2b family		GO:0016021;GO:0004674;GO:0005524;GO:0030246;GO:0006468
MtrunA17Chr7g0260411		4.70511	0.115106	4.98449	0.885126	4.65379	0.0401859	4.15685	0.758266	4.50089	0.355636		-0.39803	0.505582	0.469698	0.457346	0.35998	0.602796	-0.209225	0.796273		0	0	0	0		hypothetical protein
MtrunA17Chr8g0369011		4.70511	0.115106	4.13518	0.629568	4.082	0.378509	4.0834	0.611667	5.17218	0.289397		0.569143	0.267038	0.0726186	0.919024	-0.0115045	0.990298	-1.11548	0.032688		0	0	0	1		Putative Glycosyltransferase family 92		GO:0016021;GO:0016740
MtrunA17Chr3g0139141		4.70516	0.555996	4.55008	0.274738	6.35809	0.101035	4.53307	0.279517	4.66636	0.571511		0.193343	0.733676	-1.84437	4.94096e-06	1.83777	7.60655e-06	-0.157822	0.81802		0	1	1	0		Putative protein-disulfide reductase		GO:0005622;GO:0004095;GO:0016301;GO:0016310;GO:0035556
MtrunA17Chr3g0122251		4.70571	0.284638	5.02276	0.327026	4.60675	0.473293	5.18443	0.499173	4.93709	0.32467		-0.313389	0.452841	0.39254	0.367738	-0.563112	0.159092	0.257597	0.591333		0	0	0	0		[MTF1]_MADS-box transcription factor 1		GO:0005634;GO:0003677;GO:0003700;GO:0046983;GO:0006351;GO:0006355;GO:0009888
MtrunA17Chr8g0368121		4.70613	0.292743	5.41417	0.407859	4.83651	0.320317	4.7417	0.41231	4.93391	0.0680117		-0.715843	0.0778402	0.575119	0.181465	0.0772312	0.897849	-0.148997	0.80421		0	0	0	0		hypothetical protein
MtrunA17Chr8g0366021		4.70617	0.318394	4.32702	0.2684	5.22363	0.284844	4.49066	0.0211035	4.68382	0.312507		0.401754	0.364698	-0.904744	0.0222892	0.770623	0.0529976	-0.226909	0.682044		0	1	0	0		Putative amino acid transporter, transmembrane domain-containing protein		GO:0016021;GO:0015171;GO:0003333
MtrunA17Chr4g0066201		4.70749	0.237325	4.38914	0.57841	3.49305	0.103512	4.70784	0.544597	4.60183	0.401382		0.269278	0.620753	1.03115	0.0560326	-1.33899	0.00783582	0.139745	0.8355		0	0	1	0		Putative UDP-glucuronosyl/UDP-glucosyltransferase		GO:0043231;GO:0080043;GO:0080044;GO:0009813;GO:0052696
MtrunA17Chr5g0396291		4.70749	0.237325	5.31693	0.163059	5.3681	0.581442	5.27319	0.234486	4.9735	0.538237		-0.627312	0.181199	-0.128023	0.825216	0.174882	0.760472	0.234608	0.70036		0	0	0	0		Putative nitrite reductase [NAD(P)H] small subunit, NirD		GO:0009536;GO:0008942;GO:0051537;GO:0042128;GO:0055114
MtrunA17Chr2g0324381		4.70752	0.0540086	5.54019	0.480929	5.03204	0.253549	5.02319	0.133265	4.58434	0.388821		-0.890737	0.0171996	0.523885	0.195087	0.023494	0.969186	0.453159	0.351329		1	0	0	0		Putative chromatin regulator PHD family		GO:0000785;GO:0005677;GO:0000976;GO:0003682;GO:0046872;GO:0006342;GO:0031507
MtrunA17Chr2g0317241		4.70852	0.763556	5.34669	0.617093	3.77096	0.544417	4.44903	0.18182	4.75773	0.771464		-0.603444	0.347411	1.7028	0.00553889	-0.692073	0.340713	-0.419019	0.603205		0	1	0	0		hypothetical protein
MtrunA17Chr4g0025561		4.70856	0.575401	4.5401	0.5845	5.18296	0.29407	4.44938	0.255548	4.80578	0.197276		0.200486	0.720595	-0.62753	0.210654	0.779808	0.110223	-0.372617	0.540728		0	0	0	0
MtrunA17Chr6g0471701		4.70894	0.982839	5.39861	0.130961	4.84845	0.10663	5.33145	0.258242	4.67715	0.0693398		-0.535944	0.22695	0.57339	0.216824	-0.489081	0.303109	0.668056	0.176598		0	0	0	0		hypothetical protein
MtrunA17Chr6g0477811		4.70923	0.316023	3.59738	0.845966	4.29134	0.592243	4.42206	0.551305	4.45494	0.481398		0.995801	0.113757	-0.631997	0.385347	-0.138754	0.867973	-0.00936448	0.993243		0	0	0	0		Putative sulfate-transporting ATPase		GO:0009897;GO:0016021;GO:0005524;GO:0015245;GO:0015416;GO:0042803;GO:0009611;GO:0009651;GO:0009737;GO:0010222;GO:0010588;GO:0015716;GO:0015748;GO:0015908;GO:0055085;GO:0080051
MtrunA17Chr2g0300561		4.70927	0.403812	4.30938	0.638512	3.81596	0.241043	4.71843	0.733354	5.47739	0.567453		0.371147	0.518245	0.566701	0.362023	-0.996254	0.0666887	-0.767474	0.158751		0	0	0	0		Putative germin		GO:0005576;GO:0005618;GO:0030145;GO:0045735;GO:0046564;GO:0033609
MtrunA17Chr3g0141501		4.70927	0.403812	5.41124	0.778388	5.37447	0.0522562	5.38664	0.233821	5.00518	0.564525		-0.792202	0.0958678	0.10912	0.858924	-0.0392861	0.954824	0.393863	0.499274		0	0	0	0		hypothetical protein
MtrunA17Chr3g0084061		4.70935	0.494366	4.44198	0.741409	5.85067	0.164758	5.14104	0.179125	5.01081	0.219846		0.22004	0.648129	-1.33324	0.000244831	0.732293	0.0502571	0.116597	0.836118		0	1	0	0		Putative P-loop containing nucleoside triphosphate hydrolase, leucine-rich repeat domain, L		GO:0043531;GO:0006952
MtrunA17Chr1g0179701		4.70942	0.219721	4.67522	0.324265	4.26719	0.566977	4.36979	0.322391	4.0455	0.468774		0.0066351	0.991378	0.41954	0.44453	-0.091153	0.894317	0.323248	0.619708		0	0	0	0		Putative polyadenylate binding protein		GO:0000166;GO:0003723
MtrunA17Chr4g0031701		4.7096	0.330648	4.5955	0.527499	5.28533	0.310571	4.87165	0.0310773	4.64342	0.259261		0.046589	0.927248	-0.642938	0.0873674	0.44233	0.25522	0.210285	0.681202		0	0	0	0		Putative transcription factor GRAS family		GO:0005634;GO:0003700;GO:0043565;GO:0006351;GO:0006355
MtrunA17Chr5g0397721		4.70996	0.372017	4.61785	0.903488	5.83176	0.242683	4.47282	0.287379	4.66909	0.293429		-0.0738606	0.904762	-1.05375	0.0199862	1.39569	0.00198803	-0.206437	0.762767		0	1	1	0		Putative EEIG1/EHBP1 domain-containing protein
MtrunA17Chr4g0071571		4.71074	0.292656	4.09284	0.339927	4.15488	0.424917	5.15133	0.288236	4.86933	0.384553		0.626055	0.11883	-0.0957071	0.865845	-0.994809	0.00531777	0.29031	0.49668		0	0	1	0		[MtPIN2]_Putative membrane transport protein		GO:0000323;GO:0005783;GO:0009925;GO:0016021;GO:0010329;GO:0009723;GO:0009734;GO:0009926;GO:0009958;GO:0010252;GO:0010315;GO:0055085
MtrunA17Chr2g0280361		4.71092	0.141701	5.67339	0.259824	5.43491	0.446039	5.66714	0.141821	5.01357	0.585955		-1.01148	0.00687967	0.227404	0.614184	-0.20449	0.658725	0.636868	0.137421		1	0	0	0		Putative Gnk2-like domain-containing protein		GO:0016021
MtrunA17Chr1g0154301		4.7112	0.181639	3.79377	0.362636	5.07489	0.183263	4.51751	0.511229	4.58472	0.29706		0.907726	0.0271658	-1.28674	0.000789969	0.55655	0.152751	-0.0550756	0.925498		1	1	0	0		Putative [Myosin heavy-chain] kinase transcription factor WD40-like family		GO:0016905;GO:0006468
MtrunA17Chr3g0120751		4.7131	0.124401	4.2051	0.241684	4.79512	0.259311	4.28645	0.11177	4.83472	0.452277		0.539825	0.203992	-0.624918	0.149224	0.521639	0.232472	-0.609031	0.180576		0	0	0	0		Putative [Ribulose-bisphosphate carboxylase]-lysine N-methyltransferase		GO:0009507;GO:0016279;GO:0030785;GO:0018026
MtrunA17Chr5g0441971		4.71432	0.306499	5.37111	0.621812	5.55744	0.263223	5.25057	0.331794	4.5592	0.514986		-0.736587	0.11419	-0.139951	0.807009	0.327373	0.538413	0.638737	0.235546		0	0	0	0		Putative pentatricopeptide
MtrunA17Chr4g0031561		4.71449	0.606737	4.48335	0.413286	5.34994	0.446853	3.75052	0.795405	3.6635	0.435184		0.273807	0.671442	-0.885649	0.117475	1.58842	0.0039624	0.150497	0.869513		0	0	1	0		Putative transferase, protein kinase RLK-Pelle-RLCK-VIIa-2 family		GO:0004672;GO:0005524;GO:0006468
MtrunA17Chr6g0450501		4.7156	0.519722	5.24484	0.760289	5.35783	0.388248	5.25297	0.854525	4.1074	1.92019		-0.664957	0.47976	0.0716206	0.951248	-0.0204689	0.988882	0.744634	0.487999		0	0	0	0		Putative RNA-directed DNA polymerase		GO:0003964;GO:0006278
MtrunA17Chr3g0077671		4.71573	0.301931	5.27198	0.504361	4.88342	0.613362	5.69982	0.0580687	4.94771	0.26317		-0.554701	0.226537	0.325225	0.532642	-0.733576	0.0960927	0.769286	0.10457		0	0	0	0		Putative tripeptidyl-peptidase II		GO:0004252;GO:0008270;GO:0006508
MtrunA17Chr4g0071741		4.71596	0.254622	5.12695	0.170245	5.31046	0.385644	5.17456	0.227749	4.77946	0.214481		-0.391379	0.281129	-0.202481	0.609173	0.156031	0.706331	0.393339	0.336665		0	0	0	0		Putative nucleotide-binding alpha-beta plait domain-containing protein		GO:0005730;GO:0000166;GO:0003676
MtrunA17Chr6g0450701		4.7161	0.280995	4.8955	0.388069	4.47196	0.144759	5.02452	0.297631	4.77599	0.439743		-0.224232	0.596873	0.464847	0.270392	-0.575922	0.148263	0.24145	0.615783		0	0	0	0		Putative alpha-L-fucosidase		GO:0016021;GO:0016788;GO:0052886;GO:0052887;GO:0052889;GO:0055114
MtrunA17Chr7g0266421		4.71651	0.271684	4.7921	0.228762	5.5216	0.0933522	5.39045	0.267059	5.01718	0.427596		-0.0870146	0.858806	-0.720551	0.0528123	0.123695	0.786106	0.354274	0.418024		0	0	0	0		Putative F-box domain-containing protein
MtrunA17Chr3g0085741		4.71684	0.369665	4.82081	0.569142	5.03334	0.330828	4.83719	0.505259	4.42053	0.0257504		-0.135853	0.79488	-0.174847	0.743064	0.126039	0.824393	0.504495	0.333318		0	0	0	0		hypothetical protein
MtrunA17Chr3g0129961		4.71751	0.118441	4.71374	0.379577	4.53239	0.363012	4.64211	0.810542	4.97567	0.472998		-0.0109482	0.986536	0.135999	0.828418	-0.134363	0.836737	-0.276765	0.649864		0	0	0	0		Putative pectinesterase		GO:0004857;GO:0043086
MtrunA17Chr3g0109341		4.7179	0.176699	5.46526	0.310638	4.93259	0.442835	5.15767	0.116625	4.5252	0.267912		-0.802758	0.0228704	0.545514	0.144441	-0.207089	0.647486	0.62902	0.141399		1	0	0	0		hypothetical protein		GO:0016021
MtrunA17Chr8g0379891		4.71792	0.245418	5.60264	0.516258	4.48642	0.507514	5.25289	0.301272	5.08542	0.307284		-0.943578	0.00368964	1.10976	0.000730909	-0.725154	0.0470972	0.173194	0.710993		1	1	1	0
MtrunA17Chr5g0393841		4.71792	0.246143	4.85038	0.362042	3.61227	0.568262	5.06249	0.349409	5.05037	0.533563		-0.119593	0.837286	1.26166	0.0123553	-1.49852	0.00209849	0.00808932	0.991898		0	1	1	0		[NMN1]_hypothetical protein
MtrunA17Chr3g0119391		4.71875	0.214227	4.03403	0.3346	4.99852	0.088035	4.64442	0.486414	4.53995	0.0550907		0.674619	0.119257	-0.968705	0.0193055	0.294647	0.520391	0.177979	0.750169		0	1	0	0		Putative tetratricopeptide-like helical domain-containing protein
MtrunA17Chr6g0472851		4.71963	0.38884	5.62002	0.326146	4.806	0.531083	5.0234	0.117059	4.661	0.437672		-0.930357	0.0171069	0.808635	0.0452398	-0.172156	0.749562	0.329611	0.53848		1	1	0	0		hypothetical protein
MtrunA17Chr4g0042581		4.72066	0.136764	4.72309	0.664606	4.21695	0.202249	4.83345	0.247224	4.75864	0.425908		-0.0784768	0.889684	0.612191	0.221125	-0.650842	0.183216	0.0576467	0.93091		0	0	0	0		Putative histone-lysine N-methyltransferase chromatin remodeling SET family
MtrunA17Chr4g0011501		4.72068	0.307256	4.68413	0.8117	3.52572	0.135683	4.82068	0.514957	4.58304	0.647148		-0.00862422	0.989008	1.29406	0.00828142	-1.4018	0.00374839	0.235879	0.699199		0	1	1	0		Putative arginase		GO:0004053;GO:0046872
MtrunA17Chr6g0464561		4.72068	0.307256	5.21627	0.404856	5.15901	0.0156944	4.77519	0.115416	4.82283	0.318287		-0.483018	0.196486	0.0721926	0.879153	0.375905	0.3628	-0.0581637	0.919124		0	0	0	0		Putative 5-formyltetrahydrofolate cyclo-ligase		GO:0016874
MtrunA17Chr8g0369181		4.72111	0.369912	4.75833	0.481447	4.86194	0.371626	4.77899	0.179762	5.05016	0.392243		-0.0322332	0.958892	-0.122125	0.837187	0.126001	0.8374	-0.307048	0.594581		0	0	0	0		hypothetical protein
MtrunA17Chr6g0479531		4.72174	0.136456	4.47138	0.561011	4.63241	0.10717	4.69955	0.207963	4.92678	0.0767359		0.158308	0.732067	-0.0782224	0.882908	-0.076507	0.888324	-0.22934	0.643701		0	0	0	0		hypothetical protein
MtrunA17Chr7g0226861		4.72211	0.0898654	3.82961	0.654232	5.08779	0.413367	3.56672	0.948246	4.78261	0.302672		0.82746	0.141213	-1.25706	0.0205136	1.41295	0.00897804	-1.06982	0.0830628		0	1	1	0		Putative nucleotidyltransferase, Ribonuclease H		GO:0046872
MtrunA17Chr4g0001831		4.72367	0.18319	4.50675	0.511892	4.82432	0.220846	4.79096	0.0187712	4.88398	0.405771		0.237933	0.60507	-0.312246	0.508102	0.0343483	0.954084	-0.132582	0.810474		0	0	0	0		Putative transcription regulator mTERF family		GO:0005739;GO:0003690;GO:0006355
MtrunA17Chr5g0401481		4.72367	0.309311	5.28913	0.13919	5.15087	0.341661	5.05387	0.379648	4.39388	0.573499		-0.564829	0.211089	0.0958247	0.867133	0.106589	0.857626	0.634909	0.220834		0	0	0	0		Putative procollagen-proline dioxygenase		GO:0016021;GO:0004656;GO:0005506;GO:0031418;GO:0019511;GO:0055114
MtrunA17Chr2g0326691		4.72468	0.121928	5.14636	0.161575	4.92287	0.302298	4.78774	0.527075	5.1501	0.300452		-0.427099	0.268794	0.196549	0.657887	0.0909807	0.858436	-0.314452	0.48864		0	0	0	0		Putative tetratricopeptide-like helical domain, DYW domain-containing protein		GO:0016021;GO:0008270
MtrunA17Chr3g0125291		4.72484	0.430792	5.2314	0.449655	5.40626	0.145843	5.18088	0.354057	4.75417	0.234151		-0.546286	0.209189	-0.137211	0.791569	0.19637	0.701611	0.469049	0.349636		0	0	0	0		Putative NAD(P)H-quinone oxidoreductase subunit M		GO:0009535;GO:0016655;GO:0048038;GO:0006810;GO:0010258;GO:0055114
MtrunA17Chr3g0142481		4.72491	0.356303	4.88117	0.448165	5.14484	0.112963	5.08639	0.289565	4.64759	0.447883		-0.192116	0.687681	-0.238145	0.620974	0.0343537	0.954162	0.445739	0.356428		0	0	0	0		Putative DNA-directed RNA polymerase
MtrunA17Chr4g0009261		4.72549	0.306011	4.72547	0.297114	5.03725	0.349637	4.74944	0.151742	4.7604	0.402651		-0.0221972	0.96657	-0.31382	0.480117	0.301461	0.501149	-0.00825983	0.99045		0	0	0	0		Putative P-loop containing nucleoside triphosphate hydrolase
MtrunA17Chr4g0047451		4.72569	0.0779092	4.50404	0.135089	5.45237	0.382071	4.2953	0.484197	5.23674	0.426773		0.211653	0.684162	-0.997961	0.0167224	1.18184	0.004643	-0.980968	0.0382612		0	1	1	1		Putative endonuclease MutS2, P-loop containing nucleoside triphosphate hydrolase		GO:0004519;GO:0005524;GO:0016887;GO:0030983;GO:0006298;GO:0045910;GO:0090305
MtrunA17Chr2g0312681		4.72635	0.297528	5.23036	0.444352	4.95916	0.0971296	4.64629	0.265589	5.01631	0.77679		-0.474685	0.331191	0.275414	0.617778	0.337265	0.552573	-0.454518	0.427466		0	0	0	0		Putative glutathione transferase		GO:0005737;GO:0004364;GO:0006749;GO:0009407
MtrunA17Chr3g0113481		4.72635	0.297528	4.21246	0.425435	4.81085	0.16384	4.41079	0.537201	4.85856	0.239532		0.53213	0.184869	-0.591288	0.152774	0.355031	0.41059	-0.408993	0.363227		0	0	0	0		Putative P-loop containing nucleoside triphosphate hydrolase, leucine-rich repeat domain, L		GO:0043531;GO:0006952
MtrunA17Chr3g0130051		4.72664	0.309504	4.86081	0.390631	5.32956	0.26681	4.81363	0.398085	5.10362	0.203827		-0.152003	0.733989	-0.458777	0.235808	0.523392	0.169102	-0.289794	0.533821		0	0	0	0		hypothetical protein
MtrunA17Chr4g0027231		4.72795	0.255605	4.3616	0.999	4.92896	0.108719	4.99444	0.0757439	5.23374	0.223438		0.203702	0.692281	-0.428883	0.384838	-0.0484545	0.936921	-0.248951	0.644652		0	0	0	0		Putative F-box domain, FBD domain, leucine-rich repeat domain, L domain-containing protein
MtrunA17Chr2g0284101		4.72806	0.0198071	4.55255	0.423011	4.00476	0.422377	4.14258	0.510821	4.82124	0.409997		0.126911	0.823239	0.570447	0.291172	-0.161684	0.811255	-0.673107	0.212865		0	0	0	0		Putative protein kinase RLK-Pelle-LRR-II family		GO:0016021;GO:0004674;GO:0004714;GO:0005524;GO:0018108
MtrunA17Chr6g0488441		4.72808	0.527415	5.22433	0.684767	4.19939	0.284803	5.13147	0.289933	4.95741	0.588183		-0.507493	0.184584	1.08946	0.00435162	-0.954578	0.0162635	0.161726	0.754766		0	1	1	0
MtrunA17Chr2g0296821		4.72862	0.127291	3.92238	0.118118	4.7767	0.245549	4.12811	0.176241	4.46825	0.410547		0.844634	0.051744	-0.901502	0.0411639	0.676375	0.12924	-0.410762	0.445052		0	1	0	0		Putative tetratricopeptide-like helical domain, DYW domain-containing protein		GO:0009507;GO:0008270;GO:0008568;GO:0031425
MtrunA17Chr4g0070251		4.72862	0.127291	4.80908	0.255908	4.90518	0.141677	5.2174	0.406707	4.27414	0.836576		-0.0952177	0.879689	-0.0741582	0.913151	-0.337281	0.55792	0.815573	0.140614		0	0	0	0		hypothetical protein
MtrunA17Chr4g0046131		4.72887	0.0381052	5.60567	0.214731	4.70225	0.366408	5.3058	0.486374	4.9851	0.313068		-0.906484	0.0194664	0.876382	0.0273323	-0.633117	0.136129	0.369853	0.447753		1	1	0	0		Putative peroxidase		GO:0005576;GO:0009505;GO:0016021;GO:0004601;GO:0020037;GO:0046872;GO:0006979;GO:0009664;GO:0042744;GO:0055114;GO:0098869
MtrunA17Chr7g0222691		4.72894	0.480548	4.9786	0.381848	5.11179	0.443154	5.07602	0.118261	4.82926	0.372597		-0.250392	0.63351	-0.130932	0.824471	0.0814867	0.897616	0.240028	0.695875		0	0	0	0		hypothetical protein
MtrunA17Chr1g0176691		4.73015	0.730084	4.42506	0.593041	5.12542	0.490078	4.24923	0.601886	4.1512	0.689209		0.379286	0.582701	-0.668246	0.316106	0.863128	0.176175	0.0740526	0.937118		0	0	0	0		Putative F-box domain, galactose oxidase/kelch, beta-propeller, F-box associated interaction
MtrunA17Chr1g0161261		4.73061	0.437234	5.09758	0.283758	4.85232	0.214517	5.25439	0.708861	4.38033	0.192091		-0.36363	0.493038	0.283795	0.62562	-0.502048	0.342326	0.987986	0.0663416		0	0	0	0		hypothetical protein
MtrunA17Chr2g0325401		4.73061	0.145084	4.51638	0.335786	4.80802	0.357248	4.59285	0.560924	4.54303	0.545723		0.232912	0.606993	-0.315634	0.493372	0.1887	0.702054	0.0476761	0.936695		0	0	0	0		hypothetical protein
MtrunA17Chr4g0050031		4.73061	0.145084	4.21471	0.409172	5.68257	0.315826	4.496	0.223792	4.69368	0.319556		0.481319	0.282289	-1.47229	5.41112e-05	1.21793	0.000988303	-0.231958	0.677851		0	1	1	0		Putative flavonol synthase		GO:0046872;GO:0051213;GO:0055114
MtrunA17Chr5g0408861		4.73061	0.145084	4.50454	0.505184	4.16338	0.438434	4.11107	0.540173	4.72517	0.120749		0.201721	0.674429	0.353293	0.485592	0.0124867	0.98762	-0.589349	0.233659		0	0	0	0
MtrunA17Chr6g0467221		4.73065	0.42301	5.45487	0.738967	5.13485	0.336081	5.23082	0.073202	4.71305	0.45017		-0.786869	0.0762472	0.349542	0.496338	-0.0608465	0.924427	0.515945	0.337157		0	0	0	0
MtrunA17Chr6g0479241		4.73139	0.30452	4.55334	0.845267	5.14872	0.0849613	5.36415	0.244028	4.72203	0.174682		0.0296253	0.960105	-0.455252	0.331739	-0.222446	0.6525	0.668026	0.147001		0	0	0	0		Putative pentatricopeptide
MtrunA17Chr1g0204321		4.73139	0.309053	4.54025	0.722737	5.04855	0.269559	3.64063	0.884517	4.52917	0.287593		0.120474	0.852519	-0.470373	0.424312	1.31763	0.0144958	-0.781734	0.224045		0	0	1	0		Putative tripeptidyl-peptidase II		GO:0005618;GO:0004252;GO:0006508
MtrunA17Chr8g0383291		4.73139	0.309053	4.67261	0.394954	5.45238	0.136416	5.19039	0.122487	5.08243	0.208498		0.0182892	0.973008	-0.755349	0.0407297	0.254675	0.540162	0.120448	0.815123		0	1	0	0		Putative violaxanthin de-epoxidase		GO:0016851;GO:0046422;GO:0055114
MtrunA17Chr6g0463641		4.73165	0.614691	5.15889	0.281389	6.40214	0.117358	5.42041	0.461383	5.5482	0.407736		-0.430367	0.349258	-1.23085	0.00111948	0.964725	0.011873	-0.111694	0.847467		0	1	1	0		Putative Ccc1 family protein		GO:0005623;GO:0016021;GO:0005381;GO:0005384;GO:0006880;GO:0030026;GO:0034755;GO:0071281;GO:0071421
MtrunA17Chr5g0445111		4.73225	0.442811	4.66003	0.176947	5.25027	0.1327	5.0386	0.18304	5.43268	0.121789		0.0863673	0.850653	-0.582897	0.108026	0.21296	0.599256	-0.409109	0.283087		0	0	0	0		Putative dystrophin		GO:0003779
MtrunA17Chr2g0306811		4.73233	0.659484	4.87764	0.224802	4.67746	0.399384	4.62567	0.404036	4.69299	0.297785		-0.0399858	0.949598	0.185385	0.754137	0.0630386	0.926823	-0.0695645	0.922348		0	0	0	0		Putative protein kinase RLK-Pelle-SD-2b family		GO:0005886;GO:0016021;GO:0004674;GO:0004714;GO:0005524;GO:0018108
MtrunA17Chr7g0252971		4.73375	0.697177	5.58188	0.4525	6.30856	0.241113	4.33884	0.587023	4.26812	0.196354		-0.857152	0.0279045	-0.714905	0.0555349	1.9522	9.46661e-08	0.147415	0.826056		1	0	1	0		Putative transcription factor NAM family		GO:0005634;GO:0003677;GO:0006351;GO:0006355
MtrunA17Chr2g0323391		4.73409	0.13914	5.32453	0.497626	3.93146	0.441161	3.95137	1.05929	5.19197	0.0528907		-0.668394	0.232192	1.44358	0.0083978	-0.241918	0.757492	-1.00118	0.109571		0	1	0	0		hypothetical protein		GO:0016021
MtrunA17Chr6g0471631		4.73458	0.336825	5.13615	0.21941	5.08381	0.221138	5.04966	0.240395	4.91392	0.242351		-0.37404	0.32746	0.0497489	0.918199	0.0161823	0.978289	0.16413	0.740265		0	0	0	0		Putative tetratricopeptide-like helical domain-containing protein
MtrunA17Chr5g0415691		4.73581	0.282991	5.34563	0.784069	4.51698	0.533182	5.1225	0.556101	5.55488	0.250225		-0.65866	0.215375	0.888284	0.103979	-0.602497	0.299596	-0.419174	0.504305		0	0	0	0		hypothetical protein		GO:0016021
MtrunA17Chr5g0445161		4.73671	0.395875	5.14984	0.0670678	5.6493	0.546865	5.36161	0.47099	5.14409	0.135095		-0.376457	0.428097	-0.56102	0.215413	0.297204	0.544534	0.275945	0.618357		0	0	0	0		Putative pirin, rmlC-like jelly roll
MtrunA17Chr8g0392431		4.73681	0.436919	6.74773	0.984523	5.74252	0.725559	6.26704	1.02524	5.28365	0.833656		-2.08253	0.000140123	1.02395	0.0783269	-0.531436	0.408014	1.06394	0.0866783		1	0	0	0
MtrunA17Chr7g0269651		4.73691	0.182931	4.80945	0.195585	4.9837	0.100899	4.2747	0.186291	5.18392	0.205792		-0.0503675	0.913012	-0.181841	0.669959	0.728413	0.0535909	-0.938413	0.0179911		0	0	0	1		Putative transcription factor DP, helitron helicase-like domain-containing protein
MtrunA17Chr4g0054281		4.73727	0.481539	5.39402	0.849622	7.49962	0.495596	5.912	0.775113	5.10479	0.335861		-0.771125	0.202221	-2.03693	0.00015833	1.51394	0.00489958	0.916422	0.155752		0	1	1	0		hypothetical protein
MtrunA17Chr3g0118711		4.73752	0.355832	5.36366	0.0993406	4.74429	0.560677	5.05071	0.510385	4.58704	0.406466		-0.639339	0.122823	0.58811	0.179182	-0.300181	0.545475	0.490296	0.327285		0	0	0	0		Putative cyanohydrin beta-glucosyltransferase		GO:0043231;GO:0080043;GO:0080044;GO:0009813;GO:0052696
MtrunA17Chr4g0052881		4.73868	0.414659	4.1407	0.568407	5.86836	1.18944	6.94218	1.11219	4.75484	0.223225		0.585046	0.474346	-1.83517	0.0137459	-1.06363	0.13739	2.37058	0.00223881		0	1	0	1		Putative oxidoreductase		GO:0005789;GO:0016021;GO:0005506;GO:0020037;GO:0033773;GO:0047957;GO:0070330;GO:0042343;GO:0044550;GO:0055114;GO:0098542
MtrunA17Chr8g0350381		4.73876	0.186213	4.65701	0.3079	4.56744	0.639698	4.21125	0.383773	4.95654	0.116081		0.0722259	0.893789	0.0663056	0.910098	0.400505	0.436678	-0.760837	0.116483		0	0	0	0		Putative UBX domain-containing protein 2/7
MtrunA17Chr6g0474211		4.73938	0.229866	4.5058	0.699177	4.32676	0.422428	4.11811	0.0535708	4.74792	0.184733		0.126359	0.818144	0.295271	0.59562	0.24157	0.695533	-0.666255	0.215581		0	0	0	0		Putative RNA-directed DNA polymerase
MtrunA17Chr1g0163871		4.74001	0.394703	4.55189	0.492071	4.94571	0.39242	5.39723	0.243939	4.49968	0.448744		0.155465	0.762576	-0.370297	0.442303	-0.466805	0.269492	0.920161	0.0359603		0	0	0	1		hypothetical protein
MtrunA17Chr2g0307041		4.74001	0.301897	3.97732	0.533396	3.98149	0.116722	3.37546	0.905481	4.19983	0.852464		0.826424	0.141648	0.0274091	0.973374	0.481153	0.503876	-0.820341	0.227265		0	0	0	0		Putative Zein-binding domain-containing protein
MtrunA17Chr1g0181731		4.74015	0.418478	4.47667	0.401486	5.40102	0.218643	4.91174	0.121647	4.38984	0.674212		0.261527	0.595464	-0.936266	0.0235472	0.518254	0.232283	0.440501	0.395105		0	1	0	0		Putative transferase, protein kinase RLK-Pelle-LRR-I-1 family		GO:0005622;GO:0016021;GO:0004709;GO:0004714;GO:0005524;GO:0000165;GO:0000186;GO:0018108
MtrunA17Chr3g0078351		4.74133	0.349016	5.03514	0.243213	5.01925	0.197627	4.51427	0.0613971	4.44955	0.310851		-0.325257	0.4397	0.0178657	0.97275	0.539254	0.208358	0.049386	0.938086		0	0	0	0		Putative leucine-rich repeat domain, L domain-containing protein
MtrunA17Chr2g0306571		4.74145	0.370381	5.40845	0.638674	4.77083	0.406365	5.59208	0.188788	4.74575	0.332235		-0.735159	0.0965831	0.708564	0.121659	-0.821774	0.0620736	0.863532	0.0710045		0	0	0	0		Putative chromatin remodeling & transcriptional activation HMG family
MtrunA17Chr5g0421871		4.74157	0.149295	4.82054	1.04481	5.00766	0.895555	5.25286	0.809578	4.98536	1.25016		-0.116288	0.905749	-0.488384	0.598562	0.066823	0.953532	0.183485	0.863601		0	0	0	0		hypothetical protein
MtrunA17Chr7g0220501		4.74283	0.303393	4.87406	0.192312	5.95279	0.151167	4.1541	0.69028	5.26115	0.397717		-0.135428	0.795392	-1.11095	0.00386519	1.73683	9.65579e-06	-1.05772	0.0258199		0	1	1	1		Putative Smr domain, tetratricopeptide-like helical domain-containing protein
MtrunA17Chr1g0197161		4.74506	0.224652	5.81168	0.447222	4.80019	0.729258	5.09914	0.537125	4.55184	0.716715		-1.14729	0.0297946	1.02762	0.0647441	-0.285282	0.679916	0.544224	0.41888		1	0	0	0		Putative FAD-binding domain, FAD/NAD(P)-binding domain-containing protein		GO:0009540;GO:0052662;GO:0052663;GO:0071949;GO:0044550;GO:0055114
MtrunA17Chr4g0072591		4.74539	0.734987	4.00408	0.61995	3.59953	0.295359	4.46503	0.341557	4.40401	0.859039		0.809887	0.196995	0.484161	0.530382	-0.980998	0.13871	0.0175756	0.985481		0	0	0	0		Putative casparian strip membrane protein		GO:0005886;GO:0016021
MtrunA17Chr2g0332801		4.74565	0.592889	4.55534	0.235554	4.71822	0.37588	4.94058	0.599046	5.08215	0.344222		0.286456	0.630433	-0.238871	0.716047	-0.216072	0.743251	-0.0920973	0.901919		0	0	0	0		Putative polygalacturonase		GO:0005576;GO:0009505;GO:0016021;GO:0004650;GO:0005975;GO:0071555
MtrunA17Chr4g0054301		4.74599	0.29214	5.42803	0.451411	4.77652	0.432647	5.60231	0.187311	4.40531	0.204862		-0.761325	0.0644259	0.68203	0.114355	-0.804154	0.0510678	1.23372	0.00672708		0	0	0	1
MtrunA17Chr5g0422851		4.74611	0.71024	4.53092	1.08866	4.3726	0.638628	4.67371	0.434669	4.96848	0.427651		0.15111	0.84706	0.15215	0.861071	-0.145687	0.869451	-0.307292	0.714767		0	0	0	0		hypothetical protein
MtrunA17Chr5g0430641		4.74644	0.283246	4.21879	0.0790977	5.00628	0.342779	4.48704	0.522988	4.63498	0.260489		0.539366	0.245049	-0.81805	0.067819	0.506699	0.27424	-0.138542	0.825658		0	0	0	0		Putative P-loop containing nucleoside triphosphate hydrolase, leucine-rich repeat domain, L		GO:0043531;GO:0006952
MtrunA17Chr3g0114261		4.74765	0.211433	4.55215	0.368632	4.63199	0.419735	4.53971	0.196676	4.52395	0.270847		0.160517	0.743638	-0.0868553	0.876114	0.142885	0.79474	0.00722061	0.992522		0	0	0	0		Putative cation/H+ exchanger		GO:0012505;GO:0016021;GO:0005451;GO:0006885;GO:1902600
MtrunA17Chr6g0482461		4.7478	0.0683783	3.84179	0.615689	4.43856	0.475397	3.92846	0.598624	4.86982	0.258852		0.87069	0.0418311	-0.557812	0.25519	0.521067	0.290216	-0.953771	0.0423374		1	0	0	1		Putative leucine-rich repeat domain, L domain-containing protein
MtrunA17Chr7g0254361		4.74797	0.50519	7.82555	0.838413	5.05833	0.506478	6.63443	0.568773	5.13307	1.03714		-3.27626	7.246e-07	2.93676	3.73208e-06	-1.67355	0.012529	1.44823	0.0511717		1	1	1	0		hypothetical protein
MtrunA17Chr3g0145111		4.748	0.437957	4.59486	0.205115	3.88693	0.309258	4.7094	0.561037	4.54775	0.259814		0.168658	0.755484	0.726547	0.157586	-0.896281	0.0657742	0.210967	0.733819		0	0	0	0		hypothetical protein
MtrunA17Chr4g0050331		4.74831	0.141548	5.92517	1.28246	4.89246	0.354778	5.34664	0.34072	4.95763	0.493854		-1.4175	0.0112749	1.18351	0.0449286	-0.405802	0.559115	0.406787	0.584839		1	1	0	0		hypothetical protein
MtrunA17Chr7g0246921		4.74862	0.401142	5.54045	0.278875	5.56215	0.357136	5.29141	0.308363	4.90963	0.38457		-0.82073	0.0414436	-0.0168013	0.974932	0.271274	0.565955	0.379491	0.450519		1	0	0	0		Putative transcription factor interactor and regulator CCHC(Zn) family
MtrunA17Chr8g0360521		4.75036	0.349641	4.81493	0.247229	4.97828	0.644113	4.71743	0.464841	4.61844	0.308677		-0.044849	0.945839	-0.241825	0.682722	0.305981	0.599479	0.138952	0.8445		0	0	0	0		Putative PMR5 domain, PC-Esterase		GO:0005794;GO:0016021;GO:0016413;GO:0071554
MtrunA17Chr4g0014841		4.75053	0.422475	4.7576	0.209783	4.97079	0.445739	5.1293	0.298677	4.66703	0.543126		0.055454	0.926536	-0.244978	0.659451	-0.138214	0.812829	0.426253	0.433344		0	0	0	0		Putative proton-dependent oligopeptide transporter family, major facilitator superfamily		GO:0016021;GO:0005215;GO:0006857
MtrunA17Chr4g0004311		4.75073	0.17596	5.42316	0.202389	4.91282	0.473153	4.87894	0.159641	4.68164	0.152714		-0.707436	0.055116	0.476141	0.230523	0.0917999	0.862704	0.217528	0.683473		0	0	0	0		hypothetical protein
MtrunA17Chr8g0369271		4.75085	0.258685	4.33601	0.567683	4.81243	0.340649	4.55222	0.38208	4.70232	0.224869		0.35145	0.48086	-0.42682	0.404153	0.246127	0.655024	-0.119119	0.854058		0	0	0	0
MtrunA17Chr5g0430681		4.75098	0.245607	3.5048	0.971013	4.76172	0.296289	3.32721	0.570648	4.86785	0.1791		1.08397	0.0227446	-1.10389	0.0230061	1.43626	0.00360632	-1.54022	0.00469756		1	1	1	1		Putative RNA-directed DNA polymerase
MtrunA17Chr4g0075451		4.75103	0.406347	4.64581	0.111562	5.14651	0.377007	4.65318	0.520428	4.78644	0.543393		0.157638	0.788467	-0.563752	0.282873	0.489084	0.357759	-0.143303	0.837067		0	0	0	0		Putative MULE transposase domain, FHY3/FAR1 family		GO:0016021;GO:0006355
MtrunA17Chr2g0328891		4.75105	1.02377	4.54388	0.0378606	4.31603	0.524515	4.65444	0.629113	4.95848	0.230712		0.404564	0.543398	0.203679	0.794369	-0.425283	0.552405	-0.223567	0.783751		0	0	0	0		Putative mitochondrial carrier protein		GO:0005743;GO:0016021;GO:0003735;GO:0005215;GO:0006412;GO:0055085
MtrunA17Chr5g0427471		4.75105	0.301306	6.26613	0.622038	5.56604	0.484155	5.75521	0.638689	5.26554	0.394959		-1.63984	0.000912192	0.771284	0.152131	-0.256368	0.691471	0.582242	0.339407		1	0	0	0		hypothetical protein
MtrunA17Chr3g0139551		4.75152	0.413725	5.19671	0.226467	4.86608	0.429113	5.25352	0.447211	5.00624	0.182931		-0.439473	0.265827	0.325976	0.451709	-0.417056	0.306007	0.272831	0.560011		0	0	0	0		hypothetical protein
MtrunA17Chr4g0073371		4.75245	0.0476637	5.01678	0.146477	4.79378	0.132384	4.7455	0.14528	4.66095	0.0832497		-0.262387	0.476368	0.232009	0.561434	0.0397674	0.937734	0.0907961	0.859958		0	0	0	0		Putative HD/PDEase domain-containing protein		GO:0016787
MtrunA17Chr7g0222201		4.75253	0.105291	4.3752	0.45128	4.89818	0.532425	4.18747	0.776422	4.09131	0.488998		0.306528	0.598061	-0.484708	0.403508	0.674169	0.22445	0.169712	0.828727		0	0	0	0		Putative cullin, winged helix-turn-helix DNA-binding domain, anaphase-promoting complex subunit 2		GO:0005680;GO:0031625;GO:0061630;GO:0042787
MtrunA17Chr1g0179221		4.75314	0.215525	6.00522	0.332289	5.53434	0.29443	5.86151	0.313635	5.30998	0.405488		-1.30048	0.000471634	0.479633	0.243897	-0.3494	0.419603	0.563711	0.19479		1	0	0	0		hypothetical protein
MtrunA17Chr2g0301781		4.75327	0.401815	5.5081	0.279786	5.58801	0.284276	5.41258	0.610539	4.85228	0.388755		-0.762757	0.103107	-0.0802149	0.895863	0.110106	0.858103	0.619656	0.241943		0	0	0	0		hypothetical protein
MtrunA17Chr8g0371731		4.75327	0.401815	4.68326	0.830319	5.30479	0.322486	5.08912	0.446414	5.08663	0.306076		0.00217823	0.997292	-0.525811	0.286739	0.198298	0.722791	0.0342307	0.958832		0	0	0	0		Putative tetratricopeptide-like helical domain-containing protein
MtrunA17Chr5g0422521		4.75333	0.108075	5.1249	0.372812	4.95993	0.714892	4.86801	0.349359	5.02224	0.110072		-0.422621	0.414055	0.0804804	0.901707	0.180474	0.775332	-0.123605	0.858281		0	0	0	0		hypothetical protein
MtrunA17Chr6g0457741		4.75358	0.19539	4.98717	0.235017	5.22271	0.139788	4.65101	0.232793	4.64144	0.426159		-0.260068	0.534426	-0.236289	0.583586	0.577513	0.138422	-0.0085437	0.98988		0	0	0	0		Putative tetratricopeptide-like helical domain-containing protein		GO:0008568
MtrunA17Chr8g0372411		4.75401	0.0663419	4.32444	0.693521	4.46332	0.0410478	4.22249	0.195263	4.43243	0.356151		0.373859	0.441842	-0.070448	0.910891	0.229473	0.697394	-0.237483	0.706803		0	0	0	0		Putative 3-epi-6-deoxocathasterone 23-monooxygenase		GO:0016021;GO:0005506;GO:0008395;GO:0016709;GO:0020037;GO:0009965;GO:0010268;GO:0016125;GO:0016132;GO:0042814;GO:0048441;GO:0048443;GO:0055114
MtrunA17Chr7g0261991		4.75412	0.273059	4.29081	0.370022	4.16761	0.344563	3.70796	0.249172	4.83239	0.269798		0.440461	0.338452	0.158964	0.786528	0.476483	0.39503	-1.16865	0.0204657		0	0	0	1
MtrunA17Chr2g0292291		4.75494	0.367763	4.66874	0.603023	3.33848	0.205668	4.34743	0.514033	3.68783	0.200965		0.111516	0.852102	1.45738	0.00512045	-1.09834	0.0502707	0.731317	0.239176		0	1	0	0		Putative peroxidase		GO:0005576;GO:0004601;GO:0020037;GO:0046872;GO:0006979;GO:0042744;GO:0055114;GO:0098869
MtrunA17Chr2g0283861		4.75574	0.180582	5.04764	0.3591	5.03898	0.157153	5.56	0.354412	4.62892	0.354297		-0.337489	0.431805	0.0269847	0.960889	-0.545364	0.164524	0.94803	0.0236245		0	0	0	1		Putative ALOG domain-containing protein
MtrunA17Chr1g0165841		4.75576	0.52592	6.37179	0.569611	6.42145	0.572453	5.63085	0.462294	4.92147	0.438562		-1.64472	0.00128289	-0.0796203	0.911567	0.84126	0.123231	0.743144	0.233698		1	0	0	0		hypothetical protein		GO:0016021;GO:0015095;GO:0015693;GO:1903830
MtrunA17Chr5g0419001		4.75608	0.312267	3.93514	0.263723	4.41729	0.315181	4.52756	0.131518	4.60731	0.121192		0.898786	0.0319082	-0.517431	0.294775	-0.11396	0.839601	-0.0732609	0.904118		1	0	0	0		Putative triose phosphate/phosphoenolpyruvate translocator, sugar phosphate transporter		GO:0016021;GO:0005215;GO:0034219
MtrunA17Chr8g0378041		4.75668	0.685268	4.86646	0.0407425	5.26627	0.0490926	5.12565	0.285046	5.23609	0.238959		-0.0540527	0.92434	-0.413766	0.384983	0.115459	0.835748	-0.0944624	0.874343		0	0	0	0		Putative tetratricopeptide-like helical domain-containing protein
MtrunA17Chr2g0302321		4.75755	0.404948	4.76717	0.74539	4.11687	0.653974	4.57514	0.242394	4.3116	0.195928		-0.0572412	0.931283	0.685199	0.225118	-0.425817	0.49402	0.275256	0.697212		0	0	0	0		Putative RNA-directed DNA polymerase
MtrunA17Chr4g0031761		4.75775	0.101263	4.51603	0.334421	5.65608	0.264643	4.48045	0.711332	4.83769	0.390865		0.232961	0.635687	-1.16817	0.00226287	1.09244	0.00472759	-0.269257	0.626869		0	1	1	0		hypothetical protein		GO:0016021
MtrunA17Chr3g0083021		4.75786	0.150946	5.3064	1.07177	4.84181	0.174603	5.03891	0.271831	4.92085	0.430428		-0.715339	0.153414	0.647352	0.223486	-0.221561	0.729292	0.111772	0.876505		0	0	0	0
MtrunA17Chr7g0264101		4.7581	0.236176	4.34423	0.519665	4.87207	0.0276718	4.49758	0.217681	4.57709	0.357093		0.383427	0.353837	-0.48199	0.251014	0.385064	0.368273	-0.117546	0.835584		0	0	0	0		Putative flavin reductase (NADPH)		GO:0005634;GO:0005737;GO:0016021;GO:0003958;GO:0010181;GO:0050660;GO:0050661;GO:0009793;GO:0016226;GO:0055114
MtrunA17Chr3g0112141		4.75837	0.276504	4.84811	0.326636	4.85095	0.304931	5.14819	0.207921	5.31463	0.079384		-0.147455	0.74375	0.0125984	0.980455	-0.290719	0.49306	-0.149633	0.756569		0	0	0	0		Putative oxidoreductase		GO:0050356;GO:0055114
MtrunA17Chr4g0058541		4.7592	0.113392	4.87129	0.648113	4.83463	0.269036	4.73727	0.219836	5.17091	0.38131		-0.157307	0.740505	0.0782523	0.883681	0.0798067	0.888324	-0.437696	0.34364		0	0	0	0		Putative leucine-rich repeat domain, L domain-containing protein
MtrunA17Chr7g0232291		4.75925	0.159885	5.77248	0.830462	4.48194	0.257758	5.36065	0.211011	5.17399	0.337662		-1.08233	0.00736088	1.40672	0.000540741	-0.915295	0.0397735	0.180748	0.756165		1	1	1	0		hypothetical protein
MtrunA17Chr4g0058171		4.75936	0.296883	6.71854	1.17629	5.73652	0.0569954	6.62825	0.431233	6.14288	0.609257		-2.21596	0.000165984	1.21937	0.0484274	-0.932708	0.137422	0.401201	0.599952		1	1	0	0		hypothetical protein
MtrunA17Chr1g0203641		4.76034	0.25083	3.99059	0.476598	4.73617	0.478385	3.73919	0.296188	4.84091	0.0608108		0.734336	0.117359	-0.72952	0.138287	1.06934	0.0274678	-1.15368	0.0275045		0	0	1	1		hypothetical protein
MtrunA17Chr2g0317581		4.76086	0.582	5.86268	0.489823	5.34575	0.531765	5.86993	0.14365	5.17549	0.311166		-1.10981	0.00328817	0.514898	0.216059	-0.5177	0.209223	0.734545	0.0873547		1	0	0	0		Putative cytochrome c oxidase copper chaperone, cysteine alpha-hairpin motif superfamily		GO:0005758;GO:0009536;GO:0016531;GO:0006825
MtrunA17Chr6g0485031		4.76104	0.263442	4.89281	0.100801	5.22407	0.144135	4.84007	0.490265	5.02381	0.35135		-0.133485	0.7919	-0.336978	0.472099	0.333149	0.476316	-0.150955	0.79256		0	0	0	0		Putative flagellum site-determining protein YlxH/ Fe-S cluster assembling factor NBP35		GO:0009570;GO:0005524;GO:0051536;GO:0016226
MtrunA17Chr4g0009961		4.76235	0.276582	4.55008	0.274738	4.99733	0.424011	4.30515	0.446263	4.80527	0.10476		0.248296	0.604211	-0.493159	0.279898	0.692177	0.113781	-0.464884	0.363817		0	0	0	0		Putative pyridoxal phosphatase		GO:0016787;GO:0008152
MtrunA17Chr7g0226451		4.7633	0.24026	6.18029	0.560719	4.85608	0.238297	5.48912	0.224619	5.39257	0.11951		-1.48735	3.39034e-05	1.3716	0.000104842	-0.638458	0.122597	0.113452	0.837225		1	1	0	0		Putative transcription factor C2C2-CO-like family
MtrunA17Chr4g0062661		4.76374	0.0791133	4.27767	0.916369	4.52049	0.0479259	3.513	0.241504	4.39309	0.303819		0.402528	0.401109	-0.123334	0.837187	1.05456	0.0389636	-0.960923	0.0896336		0	0	1	0		hypothetical protein
MtrunA17Chr1g0155661		4.76419	0.0667081	4.52553	0.447888	4.72648	0.435075	4.7116	0.154714	5.22545	0.428714		0.193756	0.720054	-0.197514	0.733323	0.0660039	0.919961	-0.568357	0.262809		0	0	0	0		Putative peptide-N(4)-(N-acetyl-beta-glucosaminyl)asparagine amidase		GO:0005773
MtrunA17Chr3g0128891		4.76453	0.517511	4.63448	0.225366	5.12152	0.145271	4.95391	0.223339	4.80505	0.271468		0.201209	0.663651	-0.490662	0.24794	0.165134	0.733319	0.131392	0.812155		0	0	0	0		Putative tRNA (guanine(26)-N(2))-dimethyltransferase		GO:0005634;GO:0005739;GO:0009536;GO:0003723;GO:0004809;GO:0002940
MtrunA17Chr5g0413501		4.76486	0.379319	4.79011	0.326513	4.68419	0.357477	5.34335	0.101438	5.31665	0.26095		-0.00214091	0.997292	0.11145	0.836601	-0.669073	0.0954273	0.0212434	0.970461		0	0	0	0		hypothetical protein		GO:0016021
MtrunA17Chr3g0096251		4.76497	0.301379	6.9239	0.747062	5.77009	0.376398	5.91858	0.31518	5.62458	0.359621		-2.23307	1.68231e-07	1.20928	0.00406804	-0.15384	0.793763	0.282028	0.631473		1	1	0	0
MtrunA17Chr5g0424591		4.76527	0.358956	4.89548	0.492558	4.60352	0.647006	4.92557	0.174347	4.40831	0.210429		-0.146717	0.778318	0.252195	0.633066	-0.240436	0.658446	0.525888	0.319137		0	0	0	0		hypothetical protein
MtrunA17Chr2g0310381		4.76775	0.170906	5.36938	0.26917	5.152	0.454247	5.80051	0.385052	5.75339	0.457425		-0.617603	0.100612	0.201503	0.649551	-0.665665	0.0602644	0.05754	0.908833		0	0	0	0		Putative cytochrome P450		GO:0016020;GO:0005506;GO:0020037;GO:0033772;GO:0044550;GO:0055114
MtrunA17Chr8g0359311		4.76775	0.170906	5.34631	0.197138	5.24819	0.182582	5.23336	0.456949	5.38921	0.101869		-0.621013	0.0750665	0.105436	0.806616	-0.038223	0.938026	-0.105692	0.825005		0	0	0	0		hypothetical protein
MtrunA17Chr3g0106051		4.76812	0.429268	6.492	0.851201	5.7668	0.454011	5.89389	0.447806	5.09606	0.579818		-1.78594	0.000215866	0.803759	0.120174	-0.131266	0.84686	0.811315	0.155278		1	0	0	0
MtrunA17Chr2g0295481		4.76902	0.224624	5.02486	0.418541	4.53174	0.424321	4.52369	0.600018	4.94393	0.588529		-0.27219	0.498989	0.513756	0.200358	-0.0197873	0.975432	-0.431906	0.334363		0	0	0	0
MtrunA17Chr3g0141381		4.76968	0.32149	4.32884	0.593429	4.78128	0.480954	4.73263	0.309949	4.58495	0.210983		0.362338	0.45955	-0.405163	0.4307	0.0935115	0.877937	0.134574	0.832885		0	0	0	0		Putative 4-hydroxybenzoate polyprenyltransferase
MtrunA17Chr1g0194341		4.76995	0.177939	4.90986	0.203408	6.20376	0.104439	4.94194	0.0961754	4.8351	0.104539		-0.141926	0.728345	-1.30501	1.17531e-06	1.2904	2.5327e-06	0.101593	0.837634		0	1	1	0		hypothetical protein		GO:0016021;GO:0046872
MtrunA17MTg0490991		4.77004	0.50897	5.34457	0.836343	4.86248	0.317956	5.15552	0.624458	4.67025	0.449702		-0.588546	0.284193	0.546408	0.348895	-0.323632	0.612882	0.541371	0.389931		0	0	0	0		Putative oxidoreductase
MtrunA17Chr7g0227121		4.77047	0.210083	4.73337	0.521162	4.774	0.17634	4.5021	0.375493	5.0064	0.495346		0.00907204	0.987832	-0.0142999	0.981402	0.226505	0.69354	-0.530115	0.309374		0	0	0	0		Putative tetratricopeptide-like helical domain-containing protein		GO:0016787
MtrunA17Chr7g0254111		4.77062	0.0545485	4.63861	0.36907	4.78406	0.330098	4.36705	0.531603	4.40745	0.489145		0.114709	0.832638	-0.129764	0.821346	0.372409	0.474247	-0.0405782	0.952907		0	0	0	0		Putative choline transporter		GO:0016021
MtrunA17Chr8g0377061		4.77132	0.479802	5.10876	0.550706	4.23834	0.433327	5.11257	0.486104	5.00606	0.269686		-0.304908	0.57032	0.916522	0.0716908	-0.908499	0.0727028	0.127103	0.851667		0	0	0	0		Putative remorin		GO:0005634
MtrunA17Chr5g0444901		4.77215	0.0280649	5.37115	0.473625	4.94333	0.507044	4.99053	0.29302	4.41039	0.466214		-0.650666	0.141648	0.436998	0.36981	-0.0490053	0.939805	0.55475	0.299811		0	0	0	0		Putative phosphoribosylformylglycinamidine cyclo-ligase
MtrunA17Chr8g0336691		4.77218	0.0714922	5.30738	0.288629	5.11317	0.25685	4.72763	0.357459	4.44557	0.0707073		-0.579494	0.102284	0.222502	0.589401	0.387574	0.343231	0.301389	0.548582		0	0	0	0		Putative hydroquinone glucosyltransferase		GO:0016021;GO:0043231;GO:0080043;GO:0080044;GO:0009813;GO:0052696
MtrunA17Chr1g0190851		4.77244	0.129558	4.84008	0.84	5.01763	0.337087	4.95341	0.212045	5.35918	0.0765243		-0.232341	0.643562	-0.033113	0.956581	0.0753884	0.901682	-0.416178	0.414707		0	0	0	0		Putative transcription factor MYB family		GO:0016020
MtrunA17Chr7g0230391		4.77267	0.205805	4.83189	0.652099	5.46022	0.234189	4.63221	0.75909	5.15293	0.296051		-0.0913917	0.8813	-0.590729	0.241492	0.773851	0.112109	-0.514283	0.363732		0	0	0	0		Putative pectinesterase		GO:0004857;GO:0016787;GO:0043086
MtrunA17Chr3g0112871		4.77282	0.366419	5.54823	0.952943	5.48178	0.323534	5.97652	0.263221	4.98727	0.47578		-0.958499	0.0794658	0.214855	0.751238	-0.495863	0.402767	0.997891	0.0904275		0	0	0	0		hypothetical protein		GO:0016021
MtrunA17Chr6g0485621		4.77306	0.320716	5.3583	0.136787	5.16432	0.299094	5.50924	0.124066	5.35619	0.187299		-0.588981	0.0854298	0.181393	0.653699	-0.329319	0.366843	0.150137	0.733217		0	0	0	0		Putative indole-3-pyruvate monooxygenase		GO:0004499;GO:0050660;GO:0050661;GO:0009851;GO:0055114
MtrunA17Chr4g0002561		4.77329	0.115716	5.99508	0.552503	4.55165	0.553085	5.27047	0.374906	5.37822	0.431626		-1.25741	8.09255e-05	1.45917	3.32798e-06	-0.725961	0.0527002	-0.096064	0.847479		1	1	0	0
MtrunA17Chr3g0145241		4.77345	0.258127	3.79505	0.309395	4.561	0.407988	4.00489	0.408715	4.26416	0.613461		1.00507	0.0417316	-0.821774	0.12533	0.604588	0.267554	-0.358831	0.584485		1	0	0	0		Putative chromatin remodeling SWIB-Plus-3 family
MtrunA17Chr4g0039561		4.77368	0.202769	5.17085	0.133352	5.38602	0.339964	5.45452	0.0865287	4.78576	0.298746		-0.416279	0.273012	-0.235968	0.564313	-0.0477161	0.921235	0.672648	0.0843623		0	0	0	0		[DDM1]_Putative DNA helicase		GO:0016021
MtrunA17Chr1g0182961		4.7744	0.677934	4.72767	0.743305	4.30314	0.814668	4.15726	0.368193	5.34707	0.455005		0.0584026	0.917474	0.404918	0.4341	0.166351	0.792575	-1.18421	0.0148112		0	0	0	1		Putative plant self-incompatibility S1
MtrunA17Chr7g0268541		4.77477	0.170595	5.50316	0.699978	4.46025	0.236534	5.79226	0.253024	4.97203	0.108835		-0.835425	0.0406529	1.1128	0.00701895	-1.32914	0.00090354	0.828641	0.0616116		1	1	1	0		hypothetical protein
[truncated: 43,801 more rows]

## Sheet: Supplementary Table S2
Supplementary Table S2. Assignment of N&PEG_DATs to co-transcribed clusters by the Coseq Package. The conditional probability to belong to the identified cluster is indicated as p-value. N&PEG_DATs excluded from the clustering by Coseq were assigned to the Cluster 0. Annotation terms of the MtV4.2 M. truncatula genome version annotations were indicated ("Gene Annotation" and "Manual Class Annot")…
[truncated: 4,278 more rows]

[truncated: 1 more sheets: Supplementary Table S3]
